# Supplementary material for: Dynamic Facial Health Predicts Psychological First Impressions with Applications to Tailored Treatments for Facial Paralysis
Source: J Pers Med. 2025 Nov 2;15(11):530. doi: 10.3390/jpm15110530 (PMC12653328; doi:10.3390/jpm15110530)
Supplement: Supplementary file 1 [file jpm-15-00530-s001.zip]

Archive with 3 entries (3 files):
- .DS_Store
- eface-ias-code.html
- eface-ias-data.csv
