# Supplementary material for: Dynamic Facial Health Predicts Psychological First Impressions with Applications to Tailored Treatments for Facial Paralysis
Source: J Pers Med. 2025 Nov 2;15(11):530. doi: 10.3390/jpm15110530 (PMC12653328; doi:10.3390/jpm15110530)
Supplement: Supplementary file 1 [file jpm-15-00530-s001.zip › eface-ias-data.csv]

videoID	videoAge	videoGender	Total	Static	Dynamic	Synkinesis	raterID	raterAge	raterGender	raterDrinks	Attractiveness	Competence	Disfigurement	Assertive	SelfConfident	Shy	Timid	Cunning	Sly	Uncrafty	Uncunning	Coldhearted	Unsympathetic	Gentlehearted	Tenderhearted	Introverted	Unsociable	Friendly	Outgoing	Affiliation	Dominance
v11	37	Female	82	96	86	59	r1	18	Male	0	6	5	7	6	6	5	5	6	6	3	5	4	3	6	6	2	7	6	5	1.79289321881345	3.12132034355964
v11	37	Female	82	96	86	59	r2	20	Female	0	9	10	1	3	5	5	5	1	1	7	6	1	1	8	8	7	2	8	7	13.0104076400857	-2.76776695296637
v11	37	Female	82	96	86	59	r3	21	Male	0	6	5	3	5	7	5	4	2	3	6	5	3	4	5	5	7	6	6	6	3.26776695296637	-0.974873734152916
v11	37	Female	82	96	86	59	r4	23	Female	0	9	9	2	5	7	2	3	3	3	7	2	2	3	6	6	2	3	8	7	8.09619407771256	5.97487373415292
v11	37	Female	82	96	86	59	r5	23	Male	2	7	8	1	6	8	1	5	4	1	6	4	1	2	7	6	2	2	8	7	10.6568542494924	6.12132034355964
v11	37	Female	82	96	86	59	r6	29	Male	0	9	8	1	7	5	6	5	2	2	2	2	1	1	5	7	1	2	8	8	9.59619407771256	5.09619407771256
v11	37	Female	82	96	86	59	r7	29	Male	0	8	8	1	5	5	7	6	6	6	3	3	2	3	8	5	3	3	7	6	4.35355339059327	3.09619407771256
v11	37	Female	82	96	86	59	r8	38	Male	0	7	7	1	4	7	2	2	2	5	3	3	3	5	5	5	1	1	7	7	4.88908729652601	8.09619407771256
v11	37	Female	82	96	86	59	r9	42	Male	5	3	8	3	6	8	1	1	6	6	8	2	8	8	3	6	7	2	6	6	-3.14644660940673	7.76776695296637
v11	37	Female	82	96	86	59	r10	43	Female	0	4	5	6	4	3	5	3	5	5	5	3	4	5	3	3	3	6	3	3	-3.26776695296637	-0.853553390593274
v11	37	Female	82	96	86	59	r11	44	Female	0	9	10	1	2	6	2	7	1	1	7	7	1	2	6	5	4	2	8	6	11.0710678118655	-1.9142135623731
v11	37	Female	82	96	86	59	r12	44	Female	0	7	7	1	4	5	5	5	3	3	3	6	3	4	5	5	5	4	5	5	2.91421356237309	-1.20710678118655
v11	37	Female	82	96	86	59	r13	45	Female	1	7	7	1	3	5	1	5	1	2	5	2	1	5	5	5	6	2	7	4	4.47487373415292	0.646446609406726
v11	37	Female	82	96	86	59	r14	45	Male	0	8	8	1	6	6	6	6	5	5	6	6	6	7	6	6	7	6	5	6	-0.5	-1.4142135623731
v11	37	Female	82	96	86	59	r15	45	Male	0	3	6	5	3	4	5	4	3	2	6	6	3	4	5	5	5	4	6	5	4.68198051533946	-2.76776695296637
v11	37	Female	82	96	86	59	r16	46	Female	0	7	7	1	5	3	6	6	1	1	4	1	3	3	6	6	7	3	6	3	3.70710678118655	-3.41421356237309
v11	37	Female	82	96	86	59	r17	46	Male	1	5	7	6	5	5	5	5	6	2	4	3	4	4	6	6	6	2	6	6	3.06066017177982	1.76776695296637
v11	37	Female	82	96	86	59	r18	47	Female	0	7	7	5	5	5	3	2	2	2	6	5	2	3	5	5	3	2	6	6	7.44974746830583	2.5
v11	37	Female	82	96	86	59	r19	47	Male	2	5	7	2	6	6	5	5	2	6	2	4	2	2	7	6	5	2	6	6	5.56066017177982	3.47487373415292
v11	37	Female	82	96	86	59	r20	48	Male	0	6	7	5	3	3	7	3	5	5	6	5	4	5	3	6	4	5	5	6	1.06066017177982	-1.64644660940673
v11	37	Female	82	96	86	59	r21	53	Female	1	8	9	7	6	7	1	1	1	1	1	1	1	5	1	6	1	1	8	8	5.44974746830583	10.4497474683058
v11	37	Female	82	96	86	59	r22	59	Female	0	8	6	6	NA	1	8	8	1	1	8	1	3	1	6	8	6	8	8	NA	NA	NA
v11	37	Female	82	96	86	59	r23	60	Female	0	5	8	6	2	7	1	3	7	7	5	7	8	6	1	2	4	4	2	4	-6.91421356237309	2.5
v11	37	Female	82	96	86	59	r24	60	Female	0	7	7	1	3	3	8	7	1	2	6	5	1	1	6	6	6	4	6	4	7.82842712474619	-7.32842712474619
v11	37	Female	82	96	86	59	r25	61	Female	1	5	8	4	2	2	5	6	6	6	2	7	5	2	2	3	6	7	3	3	-4.53553390593274	-4.91421356237309
v11	37	Female	82	96	86	59	r26	61	Female	0	6	6	4	5	3	4	4	4	4	4	5	3	4	5	5	4	5	5	5	2.20710678118655	0
v11	37	Female	82	96	86	59	r27	62	Male	0	9	7	1	6	7	4	3	4	5	2	7	3	2	7	7	3	2	7	7	7.68198051533946	6.18198051533946
v11	37	Female	82	96	86	59	r28	63	Other	0	6	7	4	6	4	5	5	3	4	4	6	4	3	4	4	5	3	4	5	1.9142135623731	-0.707106781186548
v11	37	Female	82	96	86	59	r29	64	Female	0	7	7	7	4	5	5	2	2	3	4	3	3	3	4	5	2	3	6	5	4.32842712474619	2.41421356237309
v11	37	Female	82	96	86	59	r30	66	Female	0	6	8	7	5	5	4	5	4	4	4	4	5	5	4	5	5	4	4	4	-0.853553390593274	0.146446609406726
v12	43	Female	53	68	49	45	r31	18	Male	0	1	4	8	3	4	2	3	4	3	4	2	6	6	3	3	5	3	1	2	-5.12132034355964	-0.414213562373095
v12	43	Female	53	68	49	45	r32	19	Female	0	1	9	5	5	5	2	1	3	1	5	6	7	7	2	2	5	8	1	4	-5.35355339059327	-1.80330085889911
v12	43	Female	53	68	49	45	r33	19	Female	0	4	6	6	4	2	5	2	5	7	6	5	6	5	4	3	6	3	3	4	-3.06066017177982	-0.853553390593274
v12	43	Female	53	68	49	45	r34	19	Female	0	5	6	6	1	1	4	4	4	1	2	3	2	3	4	5	5	4	5	4	2	-3
v12	43	Female	53	68	49	45	r35	19	Female	0	NA	NA	NA	7	2	4	1	3	3	7	7	7	7	1	3	2	8	1	4	-3.93933982822018	-2.59619407771256
v12	43	Female	53	68	49	45	r36	19	Male	0	4	7	3	6	6	4	2	6	6	2	3	6	7	2	2	6	6	NA	3	NA	NA
v12	43	Female	53	68	49	45	r37	20	Female	0	3	3	7	6	1	4	2	2	2	2	6	2	4	5	5	4	3	3	5	3.76776695296637	-0.560660171779821
v12	43	Female	53	68	49	45	r38	22	Female	0	1	5	5	1	5	2	2	1	4	4	7	6	7	1	1	2	6	1	3	-4.79289321881345	-2.53553390593274
v12	43	Female	53	68	49	45	r39	22	Female	0	2	5	7	6	3	4	3	4	5	3	5	6	6	2	2	6	6	2	4	-6.47487373415292	-0.767766952966369
v12	43	Female	53	68	49	45	r5	23	Male	2	3	5	4	4	3	2	1	4	5	4	3	6	3	4	2	5	5	3	2	-3.97487373415292	0.939339828220179
v12	43	Female	53	68	49	45	r40	23	Male	1	6	6	6	3	3	7	6	2	1	5	2	2	2	6	7	7	1	7	6	7.68198051533946	-3.14644660940673
v12	43	Female	53	68	49	45	r41	27	Female	0	7	8	1	2	5	5	1	8	8	3	2	7	7	1	1	3	8	2	2	-12.3639610306789	1.9142135623731
v12	43	Female	53	68	49	45	r42	30	Female	0	8	8	7	4	7	2	2	2	2	2	2	2	2	7	8	2	2	5	8	8.68198051533946	6.68198051533946
v12	43	Female	53	68	49	45	r43	32	Female	0	7	7	5	6	6	2	3	2	3	5	5	3	3	6	4	4	3	5	6	5.18198051533946	3.14644660940673
v12	43	Female	53	68	49	45	r44	33	Female	0	6	6	4	2	3	5	4	4	6	4	4	1	5	2	3	4	6	3	2	-2.97487373415292	-3.06066017177982
v12	43	Female	53	68	49	45	r45	33	Female	0	7	5	3	6	6	3	6	4	4	4	4	4	4	4	4	5	2	6	6	1.76776695296637	3.26776695296637
v12	43	Female	53	68	49	45	r46	39	Female	1	NA	NA	NA	6	4	4	5	6	5	3	4	4	3	3	2	6	4	3	2	-4.18198051533946	0.146446609406726
v12	43	Female	53	68	49	45	r47	39	Female	0	3	7	1	1	7	1	1	5	5	1	1	7	7	1	1	1	6	1	1	-10.5961940777126	4.06066017177982
v12	43	Female	53	68	49	45	r14	45	Male	0	9	9	1	7	6	5	3	2	5	2	5	2	3	7	8	3	1	8	7	8.88908729652601	6.38908729652601
v12	43	Female	53	68	49	45	r48	48	Male	0	7	8	5	4	4	8	7	5	4	5	6	4	2	6	6	8	6	5	5	2.29289321881345	-5.62132034355964
v12	43	Female	53	68	49	45	r49	49	Female	0	2	2	2	3	2	3	1	7	7	1	1	5	5	2	1	6	6	1	3	-10.5710678118655	1.9142135623731
v12	43	Female	53	68	49	45	r50	54	Female	0	5	7	4	6	3	5	7	6	4	3	4	3	4	3	5	4	5	5	6	0.146446609406726	0.267766952966369
v12	43	Female	53	68	49	45	r51	54	Female	0	3	3	1	1	3	3	2	6	6	3	2	8	8	1	1	4	8	1	1	-13.0104076400857	-1.56066017177982
v12	43	Female	53	68	49	45	r52	61	Female	0	5	4	4	4	4	4	3	5	4	4	3	6	5	4	4	3	5	4	4	-2.20710678118655	1.20710678118655
v12	43	Female	53	68	49	45	r53	62	Female	0	6	4	1	1	3	3	3	6	4	2	4	4	4	4	2	4	2	4	2	-2.41421356237309	0.414213562373095
v12	43	Female	53	68	49	45	r27	62	Male	0	7	7	1	6	7	3	3	6	6	5	3	2	7	3	2	6	4	6	4	-3.41421356237309	4.91421356237309
v12	43	Female	53	68	49	45	r54	80	Female	0	3	4	1	2	4	1	7	5	4	1	1	6	7	2	1	3	1	2	3	-7.12132034355964	1.82842712474619
v15	36	Female	70	89	49	88	r55	18	Male	0	6	1	4	1	2	7	8	1	1	1	5	1	1	5	4	6	3	4	2	3.85355339059327	-8.47487373415292
v15	36	Female	70	89	49	88	r56	19	Male	0	2	4	3	1	3	7	6	1	1	4	6	1	1	6	4	7	3	5	1	5.41421356237309	-8.74264068711929
v15	36	Female	70	89	49	88	r57	19	Male	0	3	9	5	1	3	8	8	1	1	1	7	1	1	8	7	8	7	7	1	6.14644660940673	-10.5961940777126
v15	36	Female	70	89	49	88	r58	20	Female	0	6	8	4	1	2	8	8	1	3	8	7	5	4	7	6	6	5	4	1	3.76776695296637	-12.5104076400857
v15	36	Female	70	89	49	88	r59	20	Female	2	10	5	5	2	4	8	7	3	6	4	4	4	3	7	8	8	6	6	4	2.23223304703363	-5.56066017177982
v15	36	Female	70	89	49	88	r60	21	Female	0	9	8	1	1	2	8	8	1	1	8	8	1	3	3	3	8	3	3	1	3.47487373415292	-13.9246212024587
v15	36	Female	70	89	49	88	r61	21	Female	0	9	10	8	3	5	7	5	2	2	2	5	1	2	7	7	6	2	5	3	6.56066017177982	-3.06066017177982
v15	36	Female	70	89	49	88	r62	21	Male	1	NA	NA	NA	4	4	4	5	6	5	6	1	1	2	7	6	5	3	5	7	5	2.32842712474619
v15	36	Female	70	89	49	88	r63	22	Female	1	7	6	6	2	2	8	8	3	3	4	4	5	5	5	5	8	7	4	2	-2.47487373415292	-9.88908729652601
v15	36	Female	70	89	49	88	r64	22	Female	0	6	5	3	2	2	6	6	3	6	4	5	4	4	5	6	7	6	5	3	-0.267766952966369	-5.76776695296637
v15	36	Female	70	89	49	88	r65	23	Male	0	5	7	4	3	6	8	8	4	4	5	5	5	4	6	3	8	8	4	3	-2.47487373415292	-7.38908729652601
v15	36	Female	70	89	49	88	r66	26	Female	0	5	5	8	2	1	8	8	4	3	5	8	4	3	5	5	8	8	6	2	0.792893218813452	-11.4497474683058
v15	36	Female	70	89	49	88	r67	27	Female	0	6	8	2	5	4	4	5	1	1	6	4	1	4	5	6	5	4	5	5	6.18198051533946	-2.47487373415292
v15	36	Female	70	89	49	88	r68	32	Female	0	8	8	1	4	2	6	7	1	1	3	2	3	5	4	4	8	3	5	3	0	-5.62132034355964
v15	36	Female	70	89	49	88	r69	32	Male	1	8	8	2	1	8	1	1	1	1	1	1	1	1	7	7	1	1	7	8	10.5961940777126	8.09619407771256
v15	36	Female	70	89	49	88	r46	39	Female	1	3	3	5	1	1	8	7	1	1	1	6	1	4	4	3	7	5	4	1	0.292893218813452	-10.7426406871193
v15	36	Female	70	89	49	88	r70	48	Female	0	6	5	6	4	3	6	7	3	6	4	4	3	3	4	4	6	3	6	3	0.646446609406726	-2.64644660940673
v15	36	Female	70	89	49	88	r71	50	Female	0	8	8	1	1	3	6	6	1	2	1	5	1	1	6	5	6	5	5	1	3.79289321881345	-6.82842712474619
v15	36	Female	70	89	49	88	r72	52	Female	0	7	7	3	3	4	7	6	2	2	7	7	2	2	6	6	6	2	6	3	7.88908729652601	-6.18198051533946
v15	36	Female	70	89	49	88	r73	52	Male	1	3	7	5	2	3	7	1	3	2	3	2	4	6	5	4	1	5	3	2	-0.853553390593274	-1.85355339059327
v15	36	Female	70	89	49	88	r21	53	Female	1	9	9	6	4	8	5	1	1	1	3	1	4	5	NA	5	1	7	6	4	NA	3
v15	36	Female	70	89	49	88	r74	54	Male	0	5	5	8	1	3	6	7	2	2	6	5	1	4	4	5	7	4	5	1	2.70710678118655	-8.74264068711929
v15	36	Female	70	89	49	88	r23	60	Female	0	5	9	2	3	8	7	5	4	8	7	5	1	5	7	8	6	5	6	4	4.14644660940673	-0.853553390593274
v15	36	Female	70	89	49	88	r26	61	Female	0	4	4	1	4	4	6	6	4	3	3	4	4	6	6	4	6	4	5	4	-0.353553390593274	-2.35355339059327
v15	36	Female	70	89	49	88	r75	63	Female	0	4	4	3	5	4	2	4	1	1	7	1	1	3	6	6	3	1	8	6	9.65685424949238	2.91421356237309
v15	36	Female	70	89	49	88	r76	65	Female	0	7	6	1	2	2	7	8	2	1	3	7	2	3	6	7	8	5	3	1	3.29289321881345	-11.1568542494924
v15	36	Female	70	89	49	88	r77	72	Female	0	6	8	1	2	3	8	8	2	1	7	8	1	1	8	7	8	3	8	3	10.7426406871193	-9.74264068711929
v20	64	Female	68	57	86	48	r78	18	Female	0	3	8	7	5	4	4	3	3	3	6	7	1	2	5	8	5	6	6	5	7.47487373415292	-1.47487373415292
v20	64	Female	68	57	86	48	r79	18	Male	0	7	6	4	3	4	7	5	2	2	5	7	3	3	6	7	6	5	7	5	6.68198051533946	-4.97487373415292
v20	64	Female	68	57	86	48	r36	19	Male	0	5	8	2	4	4	6	6	4	3	5	5	3	5	5	4	6	6	4	4	0.146446609406726	-4.47487373415292
v20	64	Female	68	57	86	48	r80	20	Male	0	3	5	7	3	6	4	7	4	3	5	4	2	4	7	6	6	5	6	4	3.85355339059327	-2.06066017177982
v20	64	Female	68	57	86	48	r81	21	Female	1	3	6	5	3	4	5	6	3	4	4	5	3	3	5	5	6	5	5	4	2	-3.41421356237309
v20	64	Female	68	57	86	48	r82	21	Female	1	5	8	2	7	7	3	3	3	4	4	8	2	4	4	6	3	2	8	7	7.30330085889911	5.76776695296637
v20	64	Female	68	57	86	48	r3	21	Male	0	1	6	9	4	2	6	5	6	4	2	3	3	2	5	3	1	3	4	2	0.439339828220179	-0.0251262658470837
v20	64	Female	68	57	86	48	r83	25	Female	5	3	5	5	4	4	6	4	2	3	4	6	2	2	6	6	4	3	5	5	6.82842712474619	-1.70710678118655
v20	64	Female	68	57	86	48	r41	27	Female	0	4	6	1	3	2	8	7	1	2	4	6	3	4	6	5	7	5	NA	3	NA	NA
v20	64	Female	68	57	86	48	r84	27	Male	1	2	5	9	3	4	5	6	2	3	5	3	2	2	6	7	4	4	7	6	7.32842712474619	-1.29289321881345
v20	64	Female	68	57	86	48	r85	28	Female	1	3	3	7	1	3	8	7	4	1	5	6	1	3	6	6	8	4	5	1	4	-9.74264068711929
v20	64	Female	68	57	86	48	r86	29	Female	1	5	6	2	1	3	6	2	1	1	2	6	1	2	6	5	4	3	6	2	6.47487373415292	-3.76776695296637
v20	64	Female	68	57	86	48	r6	29	Male	0	7	5	5	6	2	6	7	5	2	1	2	2	2	4	4	5	5	5	5	0.585786437626905	-1.0857864376269
v20	64	Female	68	57	86	48	r87	31	Male	0	3	6	7	2	2	7	6	3	3	5	6	3	3	6	6	6	6	7	4	4.41421356237309	-6.62132034355964
v20	64	Female	68	57	86	48	r88	37	Female	0	7	7	4	5	5	3	3	4	3	7	4	2	2	6	8	5	4	7	7	8.18198051533946	2.35355339059327
v20	64	Female	68	57	86	48	r46	39	Female	1	3	3	5	2	3	6	4	3	1	4	5	1	4	6	4	7	5	4	2	2.14644660940673	-6.38908729652601
v20	64	Female	68	57	86	48	r89	39	Female	1	6	8	4	4	7	2	2	2	2	6	6	2	2	7	6	2	2	6	6	10.1568542494924	3.5
v20	64	Female	68	57	86	48	r90	40	Male	0	8	6	1	6	5	1	1	1	1	1	1	1	3	7	5	1	1	6	6	7.53553390593274	8.03553390593274
v20	64	Female	68	57	86	48	r91	43	Female	0	3	6	8	5	3	5	5	3	2	4	3	3	4	5	5	6	2	5	4	2.56066017177982	-1.35355339059327
v20	64	Female	68	57	86	48	r92	47	Female	0	8	6	4	3	4	4	6	4	4	3	6	1	1	6	6	6	3	5	4	5.35355339059327	-1.85355339059327
v20	64	Female	68	57	86	48	r93	51	Female	0	7	7	4	6	4	6	7	2	3	1	7	2	2	6	6	7	4	8	6	6.12132034355964	-1.5
v20	64	Female	68	57	86	48	r94	53	Male	0	NA	NA	NA	NA	7	1	2	1	1	1	1	1	1	7	6	2	1	8	7	9.74264068711929	NA
v20	64	Female	68	57	86	48	r95	57	Male	0	5	7	3	5	5	3	6	6	6	3	2	3	5	6	6	3	3	7	5	1.64644660940673	5.09619407771256
v20	64	Female	68	57	86	48	r96	58	Female	0	6	8	1	4	7	8	8	3	1	6	5	4	4	5	4	8	4	4	3	1.20710678118655	-6.74264068711929
v20	64	Female	68	57	86	48	r97	63	Female	0	7	7	1	4	5	6	5	2	2	6	6	2	2	6	6	5	3	6	4	7.53553390593274	-3.12132034355964
v20	64	Female	68	57	86	48	r98	65	Female	0	5	8	2	2	2	7	7	2	3	4	4	4	2	5	6	7	7	7	2	1.79289321881345	-7.82842712474619
v20	64	Female	68	57	86	48	r99	67	Female	0	5	6	4	3	4	6	3	2	2	5	7	3	2	6	6	3	4	5	6	7.74264068711929	-2.41421356237309
v20	64	Female	68	57	86	48	r100	69	Male	0	6	6	2	1	7	3	3	2	2	5	6	8	1	8	8	3	2	6	7	8.80330085889911	1.35355339059327
v20	64	Female	68	57	86	48	r101	70	Female	1	4	4	2	4	2	7	6	2	7	4	7	4	3	3	3	7	4	2	4	-1.56066017177982	-5.97487373415292
v29	24	Male	65	93	29	100	r102	18	Male	0	3	2	7	3	6	4	3	6	7	3	3	6	7	2	1	5	7	3	2	-9.94974746830583	1
v29	24	Male	65	93	29	100	r103	19	Female	0	1	4	8	1	1	4	6	6	6	2	4	5	7	4	1	2	3	4	6	-3.85355339059327	-0.110912703473988
v29	24	Male	65	93	29	100	r104	21	Male	1	4	3	3	4	6	2	2	2	3	6	6	7	7	1	1	2	6	2	1	-5.29289321881345	-1.24264068711929
v29	24	Male	65	93	29	100	r105	22	Female	0	1	6	7	2	1	6	7	2	2	5	5	5	6	2	4	7	3	2	2	-2.5	-9.24264068711929
v29	24	Male	65	93	29	100	r106	22	Female	0	6	6	9	5	4	1	4	3	2	1	2	1	1	5	5	4	2	6	6	5.41421356237309	4.82842712474619
v29	24	Male	65	93	29	100	r107	24	Male	0	7	10	10	6	1	6	6	7	7	5	2	7	6	NA	1	8	7	NA	3	NA	NA
v29	24	Male	65	93	29	100	r108	25	Female	0	4	6	8	3	5	3	3	3	5	3	3	5	4	3	3	3	3	4	NA	NA	NA
v29	24	Male	65	93	29	100	r109	26	Female	0	4	5	6	5	5	7	2	1	7	5	7	7	6	1	1	7	7	2	1	-7.97487373415292	-4.80330085889911
v29	24	Male	65	93	29	100	r110	27	Female	3	8	5	1	1	1	7	8	3	4	2	5	2	4	5	2	8	4	3	4	-1.26776695296637	-8.26776695296637
v29	24	Male	65	93	29	100	r111	28	Male	0	4	5	7	3	3	6	5	3	5	5	4	4	6	4	4	6	3	7	4	0.0606601717798214	-2.14644660940673
v29	24	Male	65	93	29	100	r112	32	Female	0	3	5	8	4	5	6	5	3	2	7	6	4	5	5	3	6	6	4	3	0.560660171779821	-5.59619407771256
v29	24	Male	65	93	29	100	r113	33	Female	0	5	5	1	1	4	5	5	4	5	4	5	4	4	5	4	5	5	3	3	-0.914213562373095	-3.91421356237309
v29	24	Male	65	93	29	100	r114	37	Female	0	1	3	1	6	4	3	5	2	6	5	5	6	8	1	1	3	5	1	2	-7.06066017177982	-1.47487373415292
v29	24	Male	65	93	29	100	r115	38	Female	0	7	4	8	6	2	3	3	5	6	3	3	6	7	5	2	2	3	4	1	-4.76776695296637	2.76776695296637
v29	24	Male	65	93	29	100	r116	41	Female	0	5	8	2	7	4	4	5	2	2	3	3	2	5	4	4	6	5	4	4	0.146446609406726	-0.767766952966369
v29	24	Male	65	93	29	100	r117	41	Female	0	NA	NA	NA	NA	6	8	2	7	8	3	8	6	4	1	3	1	4	5	7	-1.93933982822018	NA
v29	24	Male	65	93	29	100	r118	48	Male	0	8	3	9	6	7	3	2	7	6	5	4	7	8	3	3	3	7	2	7	-6.26776695296637	5.06066017177982
v29	24	Male	65	93	29	100	r119	49	Female	0	8	6	1	3	6	3	2	6	6	3	4	5	6	3	1	3	7	3	2	-7.03553390593274	2
v29	24	Male	65	93	29	100	r120	49	Female	0	3	3	3	1	5	3	2	6	7	4	3	7	7	1	1	3	7	1	1	-10.9497474683058	-0.207106781186548
v29	24	Male	65	93	29	100	r121	50	Male	1	8	8	5	3	7	3	3	2	2	7	4	1	2	8	6	3	2	7	6	10.8033008588991	2.35355339059327
v29	24	Male	65	93	29	100	r122	51	Male	0	1	3	9	1	2	1	7	7	7	6	7	7	8	2	1	3	2	1	1	-7.41421356237309	-3.20710678118655
v29	24	Male	65	93	29	100	r123	51	Male	0	6	6	7	6	5	2	5	4	5	6	5	5	6	5	6	3	4	6	5	2.12132034355964	2.70710678118655
v29	24	Male	65	93	29	100	r124	54	Male	1	5	3	4	6	5	2	2	2	6	6	6	7	7	2	2	2	6	2	6	-3.58578643762691	2.08578643762691
v29	24	Male	65	93	29	100	r125	55	Female	0	5	5	1	3	2	5	4	5	5	3	4	5	6	3	2	5	6	3	3	-5.82842712474619	-2.70710678118655
v29	24	Male	65	93	29	100	r126	57	Female	0	1	1	1	1	4	1	5	5	2	1	2	1	1	2	1	2	4	1	2	-1.97487373415292	-0.146446609406726
v29	24	Male	65	93	29	100	r127	59	Male	0	3	1	1	5	2	7	6	3	4	2	6	6	1	2	1	3	6	1	1	-4.12132034355964	-5.82842712474619
v29	24	Male	65	93	29	100	r23	60	Female	0	2	2	6	1	1	7	8	3	2	6	7	3	6	7	7	3	3	5	2	5.68198051533946	-8.97487373415292
v29	24	Male	65	93	29	100	r128	65	Male	0	6	7	6	6	7	3	3	6	7	5	4	5	5	6	3	3	4	4	6	-0.853553390593274	5.97487373415292
v29	24	Male	65	93	29	100	r129	65	Male	0	1	7	6	5	7	1	1	7	6	4	4	6	2	2	2	1	1	6	6	-0.232233047033631	10.3033008588991
v29	24	Male	65	93	29	100	r100	69	Male	0	4	5	5	5	6	3	3	6	6	3	3	7	6	2	4	3	6	3	5	-5.97487373415292	4.26776695296637
v29	24	Male	65	93	29	100	r130	70	Female	0	5	5	1	6	6	6	2	6	6	6	4	5	6	3	4	2	5	5	6	-1.29289321881345	4.12132034355964
v29	24	Male	65	93	29	100	r131	72	Female	0	2	6	8	1	1	2	1	2	2	1	4	2	1	1	1	1	6	1	1	-1.9142135623731	-2.62132034355964
v33	65	Female	66	92	55	57	r132	18	Female	0	1	1	2	1	1	5	8	1	1	8	8	5	3	3	3	8	8	1	1	-1	-15.3994949366117
v33	65	Female	66	92	55	57	r1	18	Male	0	5	5	6	3	5	3	2	5	4	5	4	2	4	4	6	7	1	6	3	2.35355339059327	1.85355339059327
v33	65	Female	66	92	55	57	r35	19	Female	0	NA	NA	NA	5	7	5	3	6	2	3	3	2	3	6	6	4	3	6	5	4.20710678118655	4.12132034355964
v33	65	Female	66	92	55	57	r56	19	Male	0	2	4	4	2	1	4	3	1	1	6	4	1	1	4	6	2	2	6	1	7.88908729652601	-3.76776695296637
v33	65	Female	66	92	55	57	r133	20	Female	0	4	5	3	2	3	1	1	1	2	2	3	1	2	7	7	7	3	6	2	5.5	0.0857864376269049
v33	65	Female	66	92	55	57	r134	20	Female	0	3	6	10	4	2	6	8	2	1	3	3	3	1	8	8	4	4	8	5	8.82842712474619	-3.29289321881345
v33	65	Female	66	92	55	57	r135	20	Male	0	4	4	2	3	5	3	6	3	4	4	4	3	4	5	4	5	6	5	4	0.646446609406726	-1.56066017177982
v33	65	Female	66	92	55	57	r61	21	Female	0	8	10	8	5	5	6	5	2	2	5	3	3	3	5	5	5	2	6	4	4.47487373415292	-0.853553390593274
v33	65	Female	66	92	55	57	r136	22	Female	0	1	1	7	1	1	1	7	1	4	6	4	1	7	3	1	7	8	1	1	-4.82842712474619	-9.36396103067893
v33	65	Female	66	92	55	57	r137	22	Male	0	5	7	7	5	4	4	5	3	4	4	4	3	3	5	5	4	3	5	5	3.41421356237309	0.707106781186548
v33	65	Female	66	92	55	57	r138	23	Female	0	5	5	8	2	3	7	7	3	1	4	5	6	1	6	7	7	7	6	5	3.70710678118655	-7.32842712474619
v33	65	Female	66	92	55	57	r139	24	Male	0	3	3	7	1	2	8	8	2	1	8	8	3	4	5	5	7	4	4	1	3.97487373415292	-13.2175144212722
v33	65	Female	66	92	55	57	r140	25	Male	0	6	8	3	5	5	3	4	2	3	6	6	1	2	6	6	4	2	6	5	8.74264068711929	0.792893218813452
v33	65	Female	66	92	55	57	r141	26	Female	1	1	1	9	1	2	8	7	1	1	6	6	1	3	6	6	8	8	3	1	3.29289321881345	-13.778174593052
v33	65	Female	66	92	55	57	r142	27	Female	1	6	8	5	1	3	3	6	1	1	8	1	1	7	6	6	6	3	6	4	4.82842712474619	-4.62132034355964
v33	65	Female	66	92	55	57	r143	27	Male	0	7	4	7	5	1	5	8	1	1	4	1	4	5	6	6	3	5	5	3	2.56066017177982	-4.56066017177982
v33	65	Female	66	92	55	57	r144	29	Female	0	5	5	5	4	5	3	5	2	2	3	5	3	5	5	4	2	5	5	3	2.26776695296637	-0.560660171779821
v33	65	Female	66	92	55	57	r145	31	Female	0	4	5	1	4	3	2	4	3	4	4	2	2	2	3	3	1	3	5	3	2.06066017177982	2.26776695296637
v33	65	Female	66	92	55	57	r43	32	Female	0	4	5	6	3	4	3	3	2	2	5	6	2	2	5	5	2	2	5	3	6.88908729652601	-0.560660171779821
v33	65	Female	66	92	55	57	r44	33	Female	0	6	6	4	3	2	6	6	1	2	2	4	1	1	6	4	6	1	4	2	4.70710678118655	-4.91421356237309
v33	65	Female	66	92	55	57	r146	34	Female	0	4	6	4	3	3	6	6	5	3	5	6	3	3	5	5	6	5	5	4	2.35355339059327	-4.76776695296637
v33	65	Female	66	92	55	57	r147	35	Female	0	7	7	4	6	7	2	3	6	6	2	3	6	4	2	3	2	2	7	6	-1.79289321881345	9.65685424949238
v33	65	Female	66	92	55	57	r148	35	Male	0	3	8	7	3	5	1	7	2	5	7	7	7	7	2	2	8	8	4	2	-6.06066017177982	-6.01040764008565
v33	65	Female	66	92	55	57	r149	36	Male	1	8	10	1	5	7	1	1	1	1	1	1	1	1	7	5	1	1	8	5	8.88908729652601	8.88908729652601
v33	65	Female	66	92	55	57	r150	37	Female	0	4	6	8	2	3	6	6	1	1	6	6	1	2	5	5	6	5	4	5	6.32842712474619	-7.74264068711929
v33	65	Female	66	92	55	57	r151	37	Male	0	4	8	4	3	5	3	4	5	4	5	4	4	3	4	3	6	4	5	3	-0.707106781186548	-0.207106781186548
v33	65	Female	66	92	55	57	r152	43	Female	0	6	8	7	5	5	3	4	5	1	4	5	1	6	7	6	4	5	7	3	4.41421356237309	0.792893218813452
v33	65	Female	66	92	55	57	r153	44	Female	0	4	8	2	6	6	3	3	4	6	5	5	6	5	5	4	4	3	5	5	0.0606601717798214	4.06066017177982
v33	65	Female	66	92	55	57	r154	45	Male	0	5	6	6	1	5	6	7	3	3	6	6	6	6	4	3	7	6	2	1	-3.91421356237309	-9.15685424949238
v33	65	Female	66	92	55	57	r155	48	Female	0	7	3	8	7	7	3	2	2	1	7	7	2	2	7	7	3	2	8	7	12.4246212024587	4.14644660940673
v33	65	Female	66	92	55	57	r156	50	Female	0	4	4	6	1	1	8	8	3	8	1	4	3	1	3	1	8	1	3	1	-3.88908729652601	-6.64644660940673
v33	65	Female	66	92	55	57	r157	51	Female	0	3	10	3	1	6	5	1	1	1	4	1	1	3	6	5	1	1	7	4	7.74264068711929	2.62132034355964
v33	65	Female	66	92	55	57	r158	53	Female	0	3	5	1	3	3	3	3	3	3	4	3	5	4	5	4	3	3	4	3	0.707106781186548	0
v33	65	Female	66	92	55	57	r159	55	Male	0	3	5	5	6	5	7	6	4	5	4	3	3	3	6	6	6	5	5	3	1.23223304703363	-1.35355339059327
v33	65	Female	66	92	55	57	r160	59	Female	0	3	9	1	4	7	1	2	2	1	4	4	7	4	3	4	2	5	2	5	-0.232233047033631	2.23223304703363
v33	65	Female	66	92	55	57	r161	62	Male	1	NA	NA	NA	2	3	5	7	5	5	5	5	5	7	4	4	7	4	2	3	-4.12132034355964	-5.62132034355964
v33	65	Female	66	92	55	57	r162	65	Female	0	6	6	1	2	5	3	2	3	2	5	2	1	2	5	4	4	2	5	4	4.76776695296637	1.35355339059327
v33	65	Female	66	92	55	57	r163	66	Female	0	6	6	7	3	5	6	6	3	3	5	5	4	5	5	5	6	5	4	3	0.5	-4.82842712474619
v33	65	Female	66	92	55	57	r164	66	Female	0	5	7	6	4	6	4	3	4	4	5	5	3	3	6	6	4	2	6	4	5.12132034355964	2.20710678118655
v33	65	Female	66	92	55	57	r165	66	Male	0	5	5	5	4	3	5	3	4	6	5	3	4	3	6	6	4	4	5	6	2.85355339059327	1.26776695296637
v39	33	Male	59	82	24	100	r166	18	Female	0	5	7	4	2	3	2	4	1	1	4	6	1	1	7	6	4	2	6	2	9.03553390593274	-2.62132034355964
v39	33	Male	59	82	24	100	r167	18	Female	0	8	10	2	7	7	2	1	1	1	7	6	1	2	8	8	1	1	8	8	15.3388347648318	6.56066017177982
v39	33	Male	59	82	24	100	r168	18	Female	0	7	7	7	2	3	7	6	5	3	4	6	4	7	5	4	6	6	4	2	-2.41421356237309	-6.82842712474619
v39	33	Male	59	82	24	100	r169	18	Male	0	6	7	5	6	3	7	6	6	8	1	4	5	7	3	4	7	8	2	3	-9.2175144212722	-2.35355339059327
v39	33	Male	59	82	24	100	r1	18	Male	0	6	5	7	4	6	6	5	5	7	5	7	3	7	6	5	6	6	6	5	0.146446609406726	-0.853553390593274
v39	33	Male	59	82	24	100	r62	21	Male	1	4	4	4	5	2	4	3	4	2	3	3	3	5	4	5	5	3	NA	6	NA	NA
v39	33	Male	59	82	24	100	r170	22	Female	2	5	10	3	2	6	1	5	1	4	1	3	1	3	6	4	5	6	5	3	1.5857864376269	0.292893218813452
v39	33	Male	59	82	24	100	r171	28	Female	0	7	4	2	3	2	4	6	3	2	6	2	7	3	2	1	6	6	2	3	-4.91421356237309	-6.03553390593274
v39	33	Male	59	82	24	100	r172	29	Female	0	NA	NA	NA	5	5	2	3	3	3	3	4	2	2	4	5	2	2	6	4	4.97487373415292	4.26776695296637
v39	33	Male	59	82	24	100	r173	33	Female	0	5	9	9	5	5	3	2	2	2	7	6	3	3	5	7	2	2	7	7	9.7175144212722	2.85355339059327
v39	33	Male	59	82	24	100	r174	33	Male	2	7	4	4	6	6	1	5	8	8	3	3	2	7	3	4	5	6	4	7	-4.53553390593274	6.53553390593274
v39	33	Male	59	82	24	100	r175	34	Female	0	5	4	7	3	2	2	2	3	6	2	4	2	6	2	2	3	5	2	3	-4.12132034355964	0.5
v39	33	Male	59	82	24	100	r176	36	Female	0	7	8	1	2	3	1	1	7	6	2	1	2	1	1	1	2	1	1	2	-4.03553390593274	5.03553390593274
v39	33	Male	59	82	24	100	r177	39	Female	2	5	2	3	1	5	1	1	5	2	2	5	6	4	3	1	1	8	3	1	-4.76776695296637	0.232233047033631
v39	33	Male	59	82	24	100	r178	44	Female	0	5	5	6	3	2	7	8	1	2	5	6	1	1	6	5	7	1	5	3	7.32842712474619	-7.82842712474619
v39	33	Male	59	82	24	100	r179	49	Female	0	1	4	NA	4	5	5	5	5	5	3	2	5	6	3	3	6	5	3	3	-6.03553390593274	-0.5
v39	33	Male	59	82	24	100	r180	50	Female	0	7	7	1	3	6	3	4	4	5	4	6	5	5	4	4	5	5	4	4	-1.35355339059327	-0.0606601717798214
v39	33	Male	59	82	24	100	r181	60	Female	0	6	6	6	1	5	1	1	4	5	5	1	5	1	1	1	1	7	1	1	-5.18198051533946	0.939339828220179
v39	33	Male	59	82	24	100	r182	60	Male	0	6	5	4	4	3	2	3	4	3	4	3	3	3	4	3	3	4	3	4	0.5	1
v39	33	Male	59	82	24	100	r97	63	Female	0	NA	NA	NA	6	6	3	3	3	3	5	5	4	3	5	5	4	4	5	6	3.97487373415292	2.64644660940673
v39	33	Male	59	82	24	100	r183	67	Female	0	7	6	3	7	7	1	3	6	7	3	2	7	6	3	NA	3	6	3	5	NA	7.47487373415292
v56	49	Male	46	47	16	100	r184	18	Female	0	4	9	8	2	3	4	4	6	6	7	3	4	6	4	4	5	6	3	2	-3.82842712474619	-2.91421356237309
v56	49	Male	46	47	16	100	r185	19	Female	0	3	4	9	3	2	8	6	6	6	5	5	5	6	4	5	8	8	2	1	-6.30330085889911	-8.38908729652601
v56	49	Male	46	47	16	100	r103	19	Female	0	4	6	5	6	5	2	2	4	4	6	4	3	4	4	4	3	4	4	6	2.26776695296637	3.85355339059327
v56	49	Male	46	47	16	100	r186	19	Female	0	6	6	3	6	4	4	2	4	4	3	5	6	6	3	3	7	6	4	2	-5.47487373415292	-0.474873734152916
v56	49	Male	46	47	16	100	r187	19	Male	0	3	4	8	6	2	5	6	2	3	7	6	7	7	2	2	3	3	3	2	-2.52512626584708	-4.68198051533946
v56	49	Male	46	47	16	100	r58	20	Female	0	6	8	7	4	5	5	3	6	6	1	3	6	3	3	2	4	6	3	4	-5.88908729652601	2.26776695296637
v56	49	Male	46	47	16	100	r188	21	Female	1	2	5	8	3	5	4	7	7	6	1	2	7	6	3	1	7	5	1	3	-10.8639610306789	-0.792893218813452
v56	49	Male	46	47	16	100	r63	22	Female	1	5	5	6	2	3	6	7	4	4	NA	6	3	4	6	5	7	6	4	2	NA	NA
v56	49	Male	46	47	16	100	r189	23	Female	2	2	7	4	6	5	8	4	2	1	6	6	6	4	4	3	8	7	3	3	-1.5	-6.86396103067893
v56	49	Male	46	47	16	100	r190	26	Female	0	2	6	8	1	4	6	5	2	2	6	7	4	3	5	4	6	5	NA	3	NA	NA
v56	49	Male	46	47	16	100	r191	29	Male	0	6	9	2	6	6	4	1	3	1	1	1	1	2	6	5	4	1	5	5	5.06066017177982	5.97487373415292
v56	49	Male	46	47	16	100	r6	29	Male	0	2	4	7	1	1	6	8	4	2	1	2	4	5	5	3	8	8	1	1	-6.51040764008565	-9.88908729652601
v56	49	Male	46	47	16	100	r192	31	Female	0	2	5	9	2	5	6	6	4	3	3	3	3	5	5	4	7	3	4	2	-1.26776695296637	-3.56066017177982
v56	49	Male	46	47	16	100	r193	33	Female	0	4	8	5	5	6	5	6	1	2	1	3	1	1	6	5	3	2	4	4	5.91421356237309	0.707106781186548
v56	49	Male	46	47	16	100	r45	33	Female	0	2	7	8	1	1	6	7	4	4	4	4	4	6	4	4	7	5	3	1	-3.82842712474619	-8.32842712474619
v56	49	Male	46	47	16	100	r194	37	Male	0	1	2	10	1	4	6	3	2	4	8	7	3	4	5	4	6	5	5	1	2.41421356237309	-6.94974746830583
v56	49	Male	46	47	16	100	r90	40	Male	0	3	2	6	1	1	3	3	1	1	1	1	1	3	1	1	4	2	1	1	-2.41421356237309	-3.41421356237309
v56	49	Male	46	47	16	100	r195	43	Female	0	6	6	7	5	5	5	6	6	5	5	5	5	5	5	6	6	4	6	5	0.5	0.207106781186548
v56	49	Male	46	47	16	100	r196	45	Male	7	3	2	4	1	4	4	8	3	2	8	5	8	5	4	3	3	8	2	2	-2.64644660940673	-8.80330085889911
v56	49	Male	46	47	16	100	r197	48	Female	0	2	2	9	2	2	2	7	2	7	7	7	2	6	4	6	7	7	2	2	-0.767766952966369	-7.80330085889911
v56	49	Male	46	47	16	100	r198	49	Female	0	1	6	10	1	1	1	1	5	7	1	2	6	6	1	1	3	7	1	1	-11.0104076400857	0.353553390593274
v56	49	Male	46	47	16	100	r199	53	Male	20	4	5	5	3	5	1	5	5	4	NA	4	NA	4	3	5	4	5	4	4	NA	NA
v56	49	Male	46	47	16	100	r200	56	Female	0	2	3	10	2	3	6	5	1	1	8	8	4	6	4	6	6	7	8	2	3.88908729652601	-9.01040764008565
v56	49	Male	46	47	16	100	r201	56	Female	2	4	5	7	5	5	5	4	5	3	5	5	1	2	4	5	3	4	5	3	4.06066017177982	0.146446609406726
v56	49	Male	46	47	16	100	r202	63	Female	0	7	9	8	3	3	5	5	3	1	5	6	5	3	5	4	7	3	3	4	1.9142135623731	-5.53553390593274
v56	49	Male	46	47	16	100	r203	70	Female	0	5	7	1	1	5	4	4	6	7	4	5	5	4	6	5	4	4	6	5	0.646446609406726	1.47487373415292
v57	31	Female	78	87	87	55	r168	18	Female	0	4	8	8	2	2	7	6	6	4	2	4	2	2	7	7	6	5	4	5	2.87867965644036	-3.79289321881345
v57	31	Female	78	87	87	55	r204	18	Female	0	5	4	6	4	2	6	7	3	4	5	6	3	3	6	6	6	4	6	4	4.41421356237309	-4.91421356237309
v57	31	Female	78	87	87	55	r57	19	Male	0	3	8	1	4	5	5	3	3	3	8	6	1	1	8	7	3	5	8	6	11.4497474683058	-0.207106781186548
v57	31	Female	78	87	87	55	r205	20	Female	1	8	10	6	1	3	1	6	4	3	5	6	2	1	8	6	1	2	6	8	10.8033008588991	0.974873734152916
v57	31	Female	78	87	87	55	r37	20	Female	0	9	9	2	6	6	1	1	1	1	2	8	1	2	6	6	1	1	7	6	11.2175144212722	6.06066017177982
v57	31	Female	78	87	87	55	r136	22	Female	0	4	3	5	2	7	4	5	2	4	6	2	1	1	6	5	5	4	6	6	6.26776695296637	0.353553390593274
v57	31	Female	78	87	87	55	r206	24	Female	0	6	5	2	5	6	2	2	2	2	2	2	2	2	6	5	2	2	6	5	5.97487373415292	5.97487373415292
v57	31	Female	78	87	87	55	r141	26	Female	1	2	8	7	6	7	3	3	3	4	5	5	5	6	4	4	3	6	4	5	-0.439339828220179	2.43933982822018
v57	31	Female	78	87	87	55	r207	28	Male	0	4	7	6	6	5	5	5	2	2	5	6	5	4	4	4	6	5	4	5	1.26776695296637	-2.68198051533946
v57	31	Female	78	87	87	55	r208	30	Female	0	5	6	8	6	6	4	4	1	4	5	5	1	3	6	7	4	3	8	7	9.09619407771256	3.06066017177982
v57	31	Female	78	87	87	55	r209	30	Male	0	6	6	NA	8	8	8	1	8	1	1	1	1	1	8	8	8	1	8	8	7	8.44974746830583
v57	31	Female	78	87	87	55	r210	31	Female	0	8	8	2	5	5	2	2	2	2	2	2	2	1	6	6	2	2	6	6	7.32842712474619	5.82842712474619
v57	31	Female	78	87	87	55	r211	33	Female	0	5	8	2	4	3	6	5	3	4	3	6	4	3	6	4	7	5	4	4	0.792893218813452	-4.12132034355964
v57	31	Female	78	87	87	55	r212	37	Male	0	5	5	4	5	NA	NA	NA	NA	NA	NA	NA	NA	NA	NA	NA	NA	NA	NA	NA	NA	NA
v57	31	Female	78	87	87	55	r178	44	Female	0	5	4	7	3	3	8	8	4	3	6	6	1	5	6	5	8	5	5	3	2.5	-8.53553390593274
v57	31	Female	78	87	87	55	r48	48	Male	0	4	8	4	7	7	7	2	6	6	2	3	5	3	5	6	2	3	6	6	1.5	7.44974746830583
v57	31	Female	78	87	87	55	r213	51	Male	0	4	5	7	6	6	2	5	1	2	5	5	1	2	5	6	2	3	6	6	8.94974746830583	2.5
v57	31	Female	78	87	87	55	r73	52	Male	1	4	7	7	3	5	4	5	4	5	3	5	6	3	5	5	5	4	5	3	-0.207106781186548	-0.5
v57	31	Female	78	87	87	55	r214	57	Male	1	7	6	3	3	4	6	4	3	3	7	6	3	6	6	5	4	3	6	3	4.18198051533946	-3.26776695296637
v57	31	Female	78	87	87	55	r215	58	Male	0	7	7	5	6	6	2	2	3	3	6	2	3	3	6	6	7	2	6	6	4.76776695296637	4.35355339059327
v57	31	Female	78	87	87	55	r216	58	Male	0	7	8	9	3	3	7	7	3	3	6	6	4	5	5	4	7	3	5	5	2.12132034355964	-6.12132034355964
v57	31	Female	78	87	87	55	r127	59	Male	0	6	6	1	4	3	6	5	3	5	3	5	2	3	6	4	5	3	6	4	3.20710678118655	-1.29289321881345
v57	31	Female	78	87	87	55	r181	60	Female	0	NA	NA	NA	6	6	3	2	1	2	7	7	1	2	5	6	6	1	7	6	10.0104076400857	1.73223304703363
v57	31	Female	78	87	87	55	r217	62	Female	0	5	6	7	4	4	3	5	6	6	5	4	5	5	3	4	3	5	3	4	-2.91421356237309	0.707106781186548
v57	31	Female	78	87	87	55	r218	63	Male	2	4	5	1	5	4	6	5	4	2	3	6	3	3	4	2	6	4	4	3	0	-3.12132034355964
v57	31	Female	78	87	87	55	r219	64	Female	0	5	5	1	5	5	3	5	4	5	5	4	4	5	4	5	3	4	4	4	0.353553390593274	1.35355339059327
v57	31	Female	78	87	87	55	r220	67	Female	0	6	6	5	3	6	4	5	3	7	7	7	2	4	6	5	4	3	6	5	5.32842712474619	0
v100	68	Male	40	28	14	100	r166	18	Female	0	1	5	8	2	2	7	6	1	1	5	2	1	2	6	4	8	3	4	1	3.14644660940673	-8.38908729652601
v100	68	Male	40	28	14	100	r221	18	Female	0	1	4	10	2	1	6	6	4	4	5	5	5	3	3	2	6	6	2	2	-3.62132034355964	-8.03553390593274
v100	68	Male	40	28	14	100	r204	18	Female	0	3	5	8	2	4	6	7	4	4	5	6	4	3	5	5	5	3	3	3	1.85355339059327	-5.26776695296637
v100	68	Male	40	28	14	100	r222	19	Male	0	1	5	10	1	2	7	3	3	4	3	7	3	3	6	6	4	5	6	5	4.76776695296637	-3.85355339059327
v100	68	Male	40	28	14	100	r133	20	Female	0	1	6	5	2	2	5	8	2	2	2	3	3	2	7	6	8	4	7	1	2.93933982822018	-6.26776695296637
v100	68	Male	40	28	14	100	r134	20	Female	0	1	4	10	2	2	8	7	3	2	2	2	3	5	5	5	7	7	5	1	-2.18198051533946	-7.97487373415292
v100	68	Male	40	28	14	100	r64	22	Female	0	3	7	7	5	5	6	7	4	4	4	5	4	3	5	5	6	4	5	4	1.5	-2.20710678118655
v100	68	Male	40	28	14	100	r223	22	Female	0	7	5	5	1	2	1	4	5	3	1	1	1	1	7	8	1	1	8	8	9.32842712474619	6.07106781186548
v100	68	Male	40	28	14	100	r224	23	Female	0	3	6	7	1	5	8	8	1	1	8	7	1	1	7	3	8	6	5	1	5.76776695296637	-12.4246212024587
v100	68	Male	40	28	14	100	r206	24	Female	0	5	5	6	3	4	3	3	3	3	6	3	3	3	4	4	4	5	5	5	2.41421356237309	-0.207106781186548
v100	68	Male	40	28	14	100	r225	25	Male	0	2	4	7	4	5	1	4	4	2	7	5	7	6	2	2	5	6	2	2	-4.85355339059327	-2.59619407771256
v100	68	Male	40	28	14	100	r226	27	Female	0	2	6	8	5	3	7	7	6	1	1	3	3	2	4	4	6	3	5	2	-0.267766952966369	-2.64644660940673
v100	68	Male	40	28	14	100	r85	28	Female	1	1	1	9	1	1	7	7	2	1	6	7	2	3	6	6	8	4	6	4	6.32842712474619	-10.2426406871193
v100	68	Male	40	28	14	100	r227	29	Female	0	3	7	7	2	5	6	3	2	2	3	3	1	5	6	3	6	6	5	2	0.439339828220179	-3.47487373415292
v100	68	Male	40	28	14	100	r228	29	Female	0	4	7	7	6	6	4	5	1	2	2	6	2	2	7	6	3	3	5	6	8.03553390593274	1.5
v100	68	Male	40	28	14	100	r6	29	Male	0	2	4	8	1	1	5	3	4	1	1	1	1	1	3	3	3	5	2	2	-0.474873734152916	-3.35355339059327
v100	68	Male	40	28	14	100	r229	32	Female	2	2	5	6	4	5	4	4	4	4	5	4	4	4	5	5	5	4	5	NA	NA	NA
v100	68	Male	40	28	14	100	r193	33	Female	0	2	6	7	4	3	5	6	2	1	6	6	2	3	6	6	6	2	5	4	7.03553390593274	-4.82842712474619
v100	68	Male	40	28	14	100	r230	35	Female	0	5	3	9	2	5	4	3	2	2	2	2	1	2	5	5	4	6	5	4	3.14644660940673	-0.353553390593274
v100	68	Male	40	28	14	100	r148	35	Male	0	1	6	9	4	1	5	7	3	2	4	7	3	7	4	4	8	6	3	2	-2.06066017177982	-8.80330085889911
v100	68	Male	40	28	14	100	r231	37	Female	0	4	7	9	2	6	2	5	1	1	6	5	2	4	6	5	1	2	7	2	7.80330085889911	-0.560660171779821
v100	68	Male	40	28	14	100	r232	38	Male	0	2	7	7	1	2	2	7	3	1	1	6	8	2	6	4	7	5	5	3	-0.353553390593274	-5.47487373415292
v100	68	Male	40	28	14	100	r233	40	Female	0	2	3	8	4	4	2	5	2	2	3	3	4	4	5	NA	4	7	5	5	NA	-0.560660171779821
v100	68	Male	40	28	14	100	r234	47	Female	0	1	1	1	7	4	3	3	4	4	3	6	4	4	2	2	4	6	2	2	-3.76776695296637	0.0251262658470837
v100	68	Male	40	28	14	100	r235	48	Male	0	2	3	7	2	5	3	5	5	6	4	4	3	7	4	2	4	4	4	2	-3.76776695296637	-0.146446609406726
v100	68	Male	40	28	14	100	r121	50	Male	1	5	9	7	1	6	3	2	1	1	5	7	1	2	8	6	2	1	8	6	12.9246212024587	1.35355339059327
v100	68	Male	40	28	14	100	r236	52	Male	0	2	3	7	1	2	2	2	1	1	1	2	1	1	6	5	2	1	3	1	5.20710678118655	-0.5
v100	68	Male	40	28	14	100	r158	53	Female	0	1	1	1	1	1	6	1	1	2	1	1	6	3	3	1	1	3	2	1	-3.20710678118655	-2.5
v100	68	Male	40	28	14	100	r237	54	Female	0	1	5	9	2	2	3	5	2	4	6	6	5	3	4	2	4	2	5	2	1.47487373415292	-3.76776695296637
v100	68	Male	40	28	14	100	r124	54	Male	1	2	6	4	3	3	2	3	4	3	2	2	3	3	6	3	2	5	4	3	0.439339828220179	1.56066017177982
v100	68	Male	40	28	14	100	r238	57	Male	0	3	3	6	4	2	4	4	2	1	7	7	NA	7	2	1	5	8	2	1	NA	-8.42462120245875
v100	68	Male	40	28	14	100	r239	58	Female	1	3	8	8	4	3	8	6	1	3	7	6	3	4	5	1	8	3	5	3	1.62132034355964	-7.74264068711929
v100	68	Male	40	28	14	100	r240	58	Female	0	5	5	8	1	2	8	8	1	1	8	8	1	1	7	7	8	5	5	3	9.18198051533946	-13.2175144212722
v100	68	Male	40	28	14	100	r241	59	Female	1	4	5	9	4	6	2	4	2	2	6	7	2	3	6	5	4	3	6	5	7.59619407771256	0.232233047033631
v100	68	Male	40	28	14	100	r242	59	Female	1	5	7	5	1	3	5	5	4	4	4	3	5	7	3	2	4	6	2	1	-6.32842712474619	-5.12132034355964
v100	68	Male	40	28	14	100	r182	60	Male	0	4	6	8	2	3	2	4	3	3	3	4	3	3	5	4	6	7	3	2	-0.974873734152916	-3.68198051533946
v100	68	Male	40	28	14	100	r161	62	Male	1	NA	NA	NA	3	5	5	5	4	5	5	5	4	5	5	5	5	3	6	5	1.9142135623731	-0.292893218813452
v100	68	Male	40	28	14	100	r163	66	Female	0	7	7	7	4	4	3	3	3	3	6	6	3	3	5	4	3	3	4	3	3.97487373415292	-0.767766952966369
v100	68	Male	40	28	14	100	r165	66	Male	0	4	6	6	4	5	5	4	4	3	2	3	5	4	6	7	7	3	6	4	1.29289321881345	0.707106781186548
v100	68	Male	40	28	14	100	r243	67	Male	0	2	6	7	7	6	2	2	4	2	5	6	7	7	3	2	3	7	2	2	-4.85355339059327	0.610912703473988
v100	68	Male	40	28	14	100	r244	69	Female	0	4	4	6	4	4	6	3	2	3	5	5	3	3	3	4	3	4	4	4	2.62132034355964	-1.9142135623731
v110	42	Female	74	60	90	61	r245	18	Female	0	8	10	2	7	7	2	3	3	2	2	2	2	2	2	7	3	2	6	7	4.97487373415292	7.68198051533946
v110	42	Female	74	60	90	61	r246	18	Male	0	7	7	1	2	3	1	4	3	2	1	4	1	2	5	6	5	2	7	5	5.76776695296637	1.76776695296637
v110	42	Female	74	60	90	61	r222	19	Male	0	4	8	3	5	5	6	3	3	3	4	7	6	3	6	6	4	1	6	6	5.74264068711929	1.20710678118655
v110	42	Female	74	60	90	61	r187	19	Male	0	7	8	1	6	7	2	2	2	2	7	7	2	2	6	5	2	2	7	6	10.2175144212722	4.14644660940673
v110	42	Female	74	60	90	61	r247	20	Male	0	6	3	4	3	2	6	6	4	4	6	4	4	4	4	3	6	6	4	3	-1.56066017177982	-5.97487373415292
v110	42	Female	74	60	90	61	r248	21	Male	0	3	8	2	3	3	8	8	3	2	7	6	6	1	6	2	7	7	7	1	1.20710678118655	-9.94974746830583
v110	42	Female	74	60	90	61	r249	23	Female	3	5	5	2	3	3	6	5	6	6	3	6	4	6	3	3	5	6	4	3	-4.47487373415292	-2.85355339059327
v110	42	Female	74	60	90	61	r250	24	Female	0	8	8	3	6	4	5	5	2	3	3	4	4	1	5	7	6	4	7	7	5.62132034355964	0.707106781186548
v110	42	Female	74	60	90	61	r66	26	Female	0	6	4	2	3	2	6	6	4	4	4	3	3	4	6	6	7	6	6	3	0.732233047033631	-4.56066017177982
v110	42	Female	74	60	90	61	r251	27	Female	0	4	3	2	3	3	5	6	3	2	3	4	2	3	3	5	6	4	6	5	2.56066017177982	-2.85355339059327
v110	42	Female	74	60	90	61	r84	27	Male	1	6	6	7	5	4	4	3	5	3	4	3	2	3	4	5	6	3	5	6	2.35355339059327	2.06066017177982
v110	42	Female	74	60	90	61	r252	30	Male	0	3	3	5	3	2	6	8	6	7	3	4	4	5	3	5	5	5	5	3	-3.32842712474619	-3.08578643762691
v110	42	Female	74	60	90	61	r87	31	Male	0	3	4	5	3	2	7	7	3	3	4	6	3	2	5	5	7	5	5	3	2.5	-7.32842712474619
v110	42	Female	74	60	90	61	r112	32	Female	0	7	6	3	4	5	5	6	3	2	3	3	3	3	5	4	2	3	6	5	3.97487373415292	0.767766952966369
v110	42	Female	74	60	90	61	r253	37	Male	0	5	5	5	4	6	4	4	4	4	4	4	4	4	5	5	4	4	5	5	1.70710678118655	1.70710678118655
v110	42	Female	74	60	90	61	r254	40	Male	0	5	4	1	6	6	3	2	6	6	6	3	5	3	3	4	2	5	4	6	-0.5	5.62132034355964
v110	42	Female	74	60	90	61	r255	43	Female	0	7	7	2	3	4	7	5	1	1	5	8	1	1	5	4	5	2	6	4	8.44974746830583	-5.32842712474619
v110	42	Female	74	60	90	61	r152	43	Female	0	6	7	1	5	6	2	1	5	1	3	5	1	1	7	6	5	1	8	5	8.68198051533946	5.76776695296637
v110	42	Female	74	60	90	61	r153	44	Female	0	7	7	2	6	5	5	5	4	4	4	5	3	3	5	6	4	5	3	4	2.14644660940673	-0.560660171779821
v110	42	Female	74	60	90	61	r70	48	Female	0	8	5	3	5	5	2	2	7	7	2	2	5	6	3	4	3	2	7	6	-2.70710678118655	9.36396103067893
v110	42	Female	74	60	90	61	r256	54	Female	0	7	7	7	1	1	1	1	1	1	1	1	1	1	1	1	1	1	7	5	3.53553390593274	3.53553390593274
v110	42	Female	74	60	90	61	r257	56	Male	0	8	8	1	5	7	1	1	1	7	8	8	1	1	7	8	2	1	8	6	13.2175144212722	6.06066017177982
v110	42	Female	74	60	90	61	r258	57	Female	0	7	5	1	4	4	7	7	2	3	7	7	2	2	7	7	7	4	5	4	7.47487373415292	-6.88908729652601
v110	42	Female	74	60	90	61	r240	58	Female	0	7	6	3	4	5	5	6	1	1	7	8	1	1	7	7	6	2	7	7	12.7175144212722	-3.47487373415292
v110	42	Female	74	60	90	61	r259	59	Female	0	8	8	2	6	6	4	4	1	1	1	1	1	2	8	8	6	1	8	8	9.68198051533946	5.18198051533946
v110	42	Female	74	60	90	61	r260	60	Male	0	8	6	2	5	5	6	5	3	2	6	6	3	2	7	6	6	3	7	6	7.88908729652601	-1.56066017177982
v110	42	Female	74	60	90	61	r52	61	Female	0	7	7	3	6	6	4	4	3	2	5	3	3	4	5	5	4	2	5	5	3.97487373415292	2.35355339059327
v110	42	Female	74	60	90	61	r162	65	Female	0	6	6	1	4	6	4	4	2	1	3	3	2	2	5	4	3	2	5	4	4.97487373415292	1.35355339059327
v110	42	Female	74	60	90	61	r128	65	Male	0	7	9	3	5	6	5	5	3	7	4	7	3	3	7	6	6	2	7	5	5.26776695296637	1.56066017177982
v110	42	Female	74	60	90	61	r261	71	Male	0	7	2	2	5	5	6	5	3	2	6	6	2	7	7	7	5	2	7	5	6.74264068711929	-1.20710678118655
v111	51	Female	63	60	76	44	r33	19	Female	0	8	8	7	5	5	3	4	1	NA	2	5	1	3	8	6	5	2	8	7	NA	NA
v111	51	Female	63	60	76	44	r262	19	Female	0	7	8	4	5	4	4	6	3	1	3	5	1	3	7	4	5	1	7	7	7.74264068711929	0.914213562373095
v111	51	Female	63	60	76	44	r263	20	Female	0	6	9	2	1	4	2	1	1	1	2	3	1	1	8	5	4	1	8	5	9.38908729652601	2.76776695296637
v111	51	Female	63	60	76	44	r40	23	Male	1	6	7	7	3	3	5	7	3	1	5	3	1	2	7	6	7	5	6	3	5.35355339059327	-5.47487373415292
v111	51	Female	63	60	76	44	r83	25	Female	5	7	8	1	6	6	4	3	3	2	4	6	3	2	6	7	3	2	7	6	8.59619407771256	3.56066017177982
v111	51	Female	63	60	76	44	r264	25	Female	0	5	5	7	2	1	7	4	2	1	7	6	2	1	6	6	6	1	6	5	9.44974746830583	-6.12132034355964
v111	51	Female	63	60	76	44	r265	27	Female	0	4	6	7	5	4	4	6	1	1	6	7	2	2	7	7	6	3	6	5	9.59619407771256	-3.68198051533946
v111	51	Female	63	60	76	44	r266	32	Female	0	5	5	5	3	2	7	5	4	7	4	5	3	3	6	5	6	3	4	3	1.0857864376269	-3.5
v111	51	Female	63	60	76	44	r267	38	Female	0	NA	NA	NA	8	4	8	8	8	6	8	6	8	8	4	4	8	8	3	2	-7.88908729652601	-5.88908729652601
v111	51	Female	63	60	76	44	r268	41	Male	0	5	7	1	5	3	7	7	5	5	6	5	4	5	6	6	7	5	6	5	1.5	-3.70710678118655
v111	51	Female	63	60	76	44	r269	45	Male	0	NA	NA	NA	4	4	3	5	5	3	5	4	3	7	4	4	4	3	4	4	-0.292893218813452	0
v111	51	Female	63	60	76	44	r270	45	Male	1	6	6	5	3	3	6	5	1	1	1	5	1	1	6	6	5	3	6	4	7.12132034355964	-3.20710678118655
v111	51	Female	63	60	76	44	r271	46	Female	0	7	6	1	6	6	4	4	2	2	2	5	2	2	6	6	4	4	6	4	5.76776695296637	1.64644660940673
v111	51	Female	63	60	76	44	r120	49	Female	0	8	7	1	2	3	7	7	1	2	4	7	2	2	5	5	6	3	5	2	5.12132034355964	-8.03553390593274
v111	51	Female	63	60	76	44	r50	54	Female	0	6	6	4	3	3	4	4	5	5	5	3	2	5	6	4	4	5	6	4	1.14644660940673	0.0606601717798214
v111	51	Female	63	60	76	44	r240	58	Female	0	8	7	2	3	4	5	5	2	2	6	7	2	2	7	7	5	3	7	6	9.94974746830583	-2.91421356237309
v111	51	Female	63	60	76	44	r272	60	Male	0	9	8	1	4	5	3	2	1	1	4	7	1	1	7	6	2	1	8	4	11.8639610306789	2
v111	51	Female	63	60	76	44	r52	61	Female	0	8	6	2	2	5	6	7	3	3	3	5	3	4	6	4	6	3	4	3	1.5	-4.41421356237309
v111	51	Female	63	60	76	44	r273	61	Female	0	4	4	1	3	2	5	4	5	5	3	3	5	5	3	4	5	6	4	3	-4.32842712474619	-2
v111	51	Female	63	60	76	44	r217	62	Female	0	6	6	2	2	4	4	4	3	2	3	4	3	5	4	4	4	4	6	4	1.4142135623731	-1
v111	51	Female	63	60	76	44	r27	62	Male	0	8	7	1	3	3	7	7	3	NA	6	7	2	2	NA	7	7	NA	4	3	NA	NA
v111	51	Female	63	60	76	44	r218	63	Male	2	4	5	1	2	3	6	6	5	4	4	4	5	3	4	4	6	6	3	4	-2.12132034355964	-4.91421356237309
v111	51	Female	63	60	76	44	r28	63	Other	0	7	7	1	4	4	4	3	2	3	6	3	2	3	5	6	3	2	6	5	6.53553390593274	1.20710678118655
v111	51	Female	63	60	76	44	r274	67	Male	0	5	5	3	6	6	2	2	2	2	6	6	2	3	6	6	2	3	6	6	8.80330085889911	3.64644660940673
v111	51	Female	63	60	76	44	r203	70	Female	0	10	9	1	4	6	4	4	7	4	3	3	5	5	2	2	4	7	5	4	-5.47487373415292	2.06066017177982
v111	51	Female	63	60	76	44	r275	72	Female	0	8	8	2	6	6	5	3	6	3	3	7	2	2	6	6	3	2	6	6	6.82842712474619	4.12132034355964
v115	65	Male	63	89	48	65	r276	18	Female	0	3	2	5	3	4	2	1	5	2	2	6	2	2	6	5	1	2	7	5	7.03553390593274	4.82842712474619
v115	65	Male	63	89	48	65	r277	20	Female	0	6	6	4	3	4	5	5	1	2	3	3	2	2	4	6	3	4	6	5	5.47487373415292	-1.14644660940673
v115	65	Male	63	89	48	65	r278	21	Female	0	6	7	6	3	6	4	2	3	6	3	3	3	2	5	6	3	2	6	6	4.41421356237309	5.03553390593274
v115	65	Male	63	89	48	65	r279	21	Male	0	5	7	2	3	3	NA	6	2	4	5	5	2	2	7	6	6	4	6	3	5.56066017177982	NA
v115	65	Male	63	89	48	65	r170	22	Female	2	2	10	1	2	3	8	8	1	1	3	6	2	2	7	6	8	4	7	3	6.26776695296637	-8.68198051533946
v115	65	Male	63	89	48	65	r206	24	Female	0	5	5	5	6	5	2	2	2	2	2	2	2	2	5	4	2	3	5	5	4.26776695296637	5.26776695296637
v115	65	Male	63	89	48	65	r280	24	Female	0	7	6	4	4	5	4	4	5	4	4	4	3	4	5	6	4	4	6	6	3.06066017177982	2.26776695296637
v115	65	Male	63	89	48	65	r250	24	Female	0	7	7	4	5	5	6	4	2	4	3	3	2	2	5	6	5	3	6	3	3.85355339059327	0.353553390593274
v115	65	Male	63	89	48	65	r225	25	Male	0	6	8	3	4	7	3	2	4	2	5	3	2	2	6	6	2	2	7	6	7.88908729652601	5.47487373415292
v115	65	Male	63	89	48	65	r190	26	Female	0	3	3	5	1	3	6	8	1	1	5	8	3	3	6	5	7	4	4	1	4.26776695296637	-11.0104076400857
v115	65	Male	63	89	48	65	r281	26	Female	1	7	8	1	6	7	3	2	3	1	4	5	1	5	7	7	3	2	7	7	8.94974746830583	5.41421356237309
v115	65	Male	63	89	48	65	r282	29	Male	0	6	8	8	5	4	5	3	3	3	4	6	4	6	6	4	5	4	6	4	1.76776695296637	-0.560660171779821
v115	65	Male	63	89	48	65	r283	30	Male	0	4	4	7	1	1	8	7	1	1	6	5	1	6	5	5	8	6	7	1	2.56066017177982	-11.8033008588991
v115	65	Male	63	89	48	65	r284	31	Female	0	3	3	9	2	3	6	7	6	2	2	2	2	7	7	6	2	2	7	2	2.35355339059327	-0.818019484660536
v115	65	Male	63	89	48	65	r145	31	Female	0	5	5	1	3	2	3	3	2	3	4	3	6	6	3	2	4	2	2	5	-2.43933982822018	-0.853553390593274
v115	65	Male	63	89	48	65	r285	31	Male	1	2	3	7	5	4	5	5	4	4	4	5	5	5	5	4	5	5	4	4	-0.853553390593274	-1.56066017177982
v115	65	Male	63	89	48	65	r229	32	Female	2	3	5	4	4	5	5	4	4	3	4	5	4	4	5	5	5	4	5	4	1.70710678118655	-0.707106781186548
v115	65	Male	63	89	48	65	r286	32	Male	0	4	3	5	2	2	5	3	6	5	3	3	3	4	6	4	2	6	5	2	-0.621320343559643	-0.585786437626905
v115	65	Male	63	89	48	65	r148	35	Male	0	8	9	5	6	6	2	2	7	2	7	2	2	3	7	7	4	7	7	5	4.85355339059327	4.35355339059327
v115	65	Male	63	89	48	65	r287	45	Female	0	5	6	3	4	4	2	2	2	2	5	2	2	5	7	6	2	2	5	3	5.47487373415292	2.35355339059327
v115	65	Male	63	89	48	65	r288	47	Female	4	4	5	6	4	3	6	5	2	2	5	5	3	4	5	5	5	4	4	4	3.26776695296637	-4.47487373415292
v115	65	Male	63	89	48	65	r235	48	Male	0	2	5	3	3	2	6	6	2	3	5	6	2	2	6	5	6	NA	6	2	NA	NA
v115	65	Male	63	89	48	65	r289	49	Female	0	7	8	1	6	7	1	1	1	1	5	5	1	1	8	7	1	2	8	6	13.2175144212722	6.56066017177982
v115	65	Male	63	89	48	65	r123	51	Male	0	5	6	5	5	7	4	4	7	5	5	6	7	4	6	6	3	3	6	5	1.9142135623731	4.12132034355964
v115	65	Male	63	89	48	65	r290	53	Female	0	7	NA	4	4	4	5	4	2	2	5	6	2	3	6	5	3	3	6	5	7.24264068711929	-1.20710678118655
v115	65	Male	63	89	48	65	r291	53	Male	0	3	5	9	3	3	8	7	2	2	5	6	2	2	4	6	8	4	3	2	3	-9.44974746830583
v115	65	Male	63	89	48	65	r51	54	Female	0	6	6	5	4	3	4	5	2	3	6	3	2	2	5	6	6	6	6	4	4.20710678118655	-3.12132034355964
v115	65	Male	63	89	48	65	r292	60	Female	0	6	8	5	1	6	3	3	5	1	5	1	1	1	8	6	1	1	6	NA	NA	NA
v115	65	Male	63	89	48	65	r260	60	Male	0	6	6	7	5	6	5	4	3	3	6	6	3	3	5	5	5	4	6	6	5.18198051533946	-0.0606601717798214
v115	65	Male	63	89	48	65	r293	70	Female	0	8	5	1	4	3	5	4	4	4	4	4	4	4	4	4	5	4	7	5	1.06066017177982	0.0606601717798214
v117	34	Female	84	68	84	100	r78	18	Female	0	3	7	5	2	4	7	7	3	2	4	6	3	2	6	6	7	6	5	1	2.79289321881345	-8.24264068711929
v117	34	Female	84	68	84	100	r245	18	Female	0	6	8	9	4	7	2	4	2	3	3	3	2	2	7	6	2	3	6	6	7.32842712474619	4.62132034355964
v117	34	Female	84	68	84	100	r222	19	Male	0	4	8	1	2	3	6	6	2	2	4	6	4	3	7	6	7	2	6	3	5.12132034355964	-5.62132034355964
v117	34	Female	84	68	84	100	r294	20	Male	0	5	7	4	1	2	8	6	3	1	6	2	2	3	6	3	3	7	5	1	2	-8.32842712474619
v117	34	Female	84	68	84	100	r295	21	Female	0	7	5	4	3	4	6	5	4	3	6	5	3	3	6	5	6	4	5	3	3.20710678118655	-4.12132034355964
v117	34	Female	84	68	84	100	r62	21	Male	1	8	8	1	4	6	4	5	5	3	2	NA	1	1	8	8	4	2	7	6	NA	NA
v117	34	Female	84	68	84	100	r39	22	Female	0	5	7	8	4	6	5	4	5	4	4	3	3	3	6	6	4	4	6	5	3.35355339059327	2.26776695296637
v117	34	Female	84	68	84	100	r281	26	Female	1	8	8	1	6	7	6	6	5	1	6	3	1	7	8	8	6	2	6	4	5.76776695296637	0.146446609406726
v117	34	Female	84	68	84	100	r296	29	Female	0	7	7	4	6	7	1	1	1	1	1	5	1	1	3	6	3	3	6	6	7.03553390593274	6.20710678118655
v117	34	Female	84	68	84	100	r208	30	Female	0	5	8	1	5	8	2	1	1	2	3	6	1	2	8	7	1	1	8	6	12.3639610306789	7.12132034355964
v117	34	Female	84	68	84	100	r297	30	Female	2	7	7	1	2	5	5	4	5	6	4	3	4	4	4	5	4	5	5	4	-0.914213562373095	0.414213562373095
v117	34	Female	84	68	84	100	r298	31	Female	0	5	4	7	2	3	7	8	1	2	4	7	1	2	7	6	7	4	6	2	6.76776695296637	-8.88908729652601
v117	34	Female	84	68	84	100	r299	31	Female	0	8	9	5	4	5	5	5	4	3	3	3	2	3	5	5	5	3	5	5	2.85355339059327	0.560660171779821
v117	34	Female	84	68	84	100	r300	31	Male	0	3	6	5	2	2	5	8	5	5	2	2	5	7	3	2	7	6	1	2	-9.15685424949238	-5.91421356237309
v117	34	Female	84	68	84	100	r69	32	Male	1	4	9	7	5	3	8	7	2	1	6	7	3	3	8	8	8	6	6	5	7.47487373415292	-8.09619407771256
v117	34	Female	84	68	84	100	r286	32	Male	0	5	6	3	4	2	2	2	2	1	6	3	2	5	6	6	1	3	6	4	6.74264068711929	1
v117	34	Female	84	68	84	100	r173	33	Female	0	5	7	1	7	3	6	4	4	3	4	5	3	3	4	5	3	4	5	7	3.97487373415292	1.06066017177982
v117	34	Female	84	68	84	100	r176	36	Female	0	4	7	1	1	2	7	7	1	1	6	2	4	2	6	6	8	5	6	5	4.41421356237309	-8.32842712474619
v117	34	Female	84	68	84	100	r88	37	Female	0	8	5	4	6	4	2	3	4	7	4	3	4	5	3	4	3	6	3	5	-2.76776695296637	3.56066017177982
v117	34	Female	84	68	84	100	r151	37	Male	0	5	8	5	3	5	7	7	5	3	3	3	3	4	5	5	7	6	5	3	-0.974873734152916	-4.06066017177982
v117	34	Female	84	68	84	100	r301	39	Male	3	8	8	1	7	7	4	4	7	7	2	6	1	2	6	8	6	4	7	6	4.43933982822018	6.18198051533946
v117	34	Female	84	68	84	100	r302	40	Female	0	7	7	1	2	4	6	5	2	3	5	6	2	3	5	6	4	4	6	3	5.47487373415292	-4.26776695296637
v117	34	Female	84	68	84	100	r303	43	Female	0	6	7	4	4	6	5	5	3	3	6	6	3	3	6	6	5	4	6	5	5.82842712474619	-1.4142135623731
v117	34	Female	84	68	84	100	r304	45	Female	1	8	9	1	3	4	8	8	5	5	5	5	2	1	7	7	8	7	4	3	2.67157287525381	-7.32842712474619
v117	34	Female	84	68	84	100	r196	45	Male	7	4	3	7	4	3	7	7	3	4	3	8	4	5	3	3	2	7	6	3	-0.0857864376269049	-4.91421356237309
v117	34	Female	84	68	84	100	r305	46	Female	0	8	8	1	6	6	1	2	1	1	1	1	1	1	6	6	2	1	7	6	8.53553390593274	8.03553390593274
v117	34	Female	84	68	84	100	r306	46	Female	0	4	4	6	4	4	6	6	1	2	6	7	1	2	7	4	6	3	5	4	7.53553390593274	-5.53553390593274
v117	34	Female	84	68	84	100	r307	47	Female	0	6	8	2	2	3	5	3	1	1	5	2	1	2	7	5	3	3	5	5	7.68198051533946	-1.85355339059327
v117	34	Female	84	68	84	100	r19	47	Male	2	3	5	8	4	3	7	7	3	4	5	3	4	5	5	6	7	4	6	3	0.646446609406726	-4.56066017177982
v117	34	Female	84	68	84	100	r308	53	Female	0	7	8	3	3	6	3	3	3	3	4	5	3	3	7	6	4	3	7	7	7.03553390593274	2.91421356237309
v117	34	Female	84	68	84	100	r309	55	Female	1	8	8	3	6	5	4	5	3	2	7	5	3	3	6	6	4	3	7	6	7.59619407771256	0.646446609406726
v117	34	Female	84	68	84	100	r310	58	Female	0	8	6	1	3	4	7	7	1	2	2	7	1	1	7	4	7	3	6	4	6.62132034355964	-5.62132034355964
v117	34	Female	84	68	84	100	r311	59	Female	0	7	8	6	1	6	8	7	1	2	NA	2	1	1	8	6	7	3	5	2	NA	NA
v117	34	Female	84	68	84	100	r312	60	Female	1	5	6	1	5	5	8	8	1	1	7	8	1	2	8	7	8	1	7	5	11.6568542494924	-6.53553390593274
v126	44	Female	86	74	85	100	r313	18	Female	0	7	7	3	5	5	2	2	3	2	6	6	2	2	5	5	2	2	6	6	8.30330085889911	3.35355339059327
v126	44	Female	86	74	85	100	r314	18	Female	0	7	7	3	4	6	2	4	5	5	5	4	4	3	5	5	4	3	5	6	2.56066017177982	3.76776695296637
v126	44	Female	86	74	85	100	r315	18	Male	0	4	7	2	4	4	3	2	3	3	2	3	3	3	6	6	2	3	6	6	5.12132034355964	4.32842712474619
v126	44	Female	86	74	85	100	r316	21	Female	1	3	6	7	1	5	3	4	1	1	1	1	1	1	5	7	5	3	6	5	6.06066017177982	0.560660171779821
v126	44	Female	86	74	85	100	r317	24	Female	0	3	4	6	2	3	5	2	5	5	3	2	5	5	1	3	3	2	4	1	-4.76776695296637	0.767766952966369
v126	44	Female	86	74	85	100	r141	26	Female	1	5	7	8	6	7	2	1	7	6	2	4	6	6	2	2	2	5	3	3	-6.82842712474619	7.12132034355964
v126	44	Female	86	74	85	100	r84	27	Male	1	2	3	9	6	5	3	3	4	4	6	1	7	7	2	3	6	1	2	3	-5.56066017177982	2.14644660940673
v126	44	Female	86	74	85	100	r318	28	Male	0	6	6	1	5	4	4	2	2	1	3	1	1	1	3	6	2	1	5	6	6.68198051533946	3.97487373415292
v126	44	Female	86	74	85	100	r296	29	Female	0	6	8	3	4	4	1	4	1	2	1	6	1	2	6	7	3	2	6	7	9.24264068711929	2.91421356237309
v126	44	Female	86	74	85	100	r252	30	Male	0	3	6	4	5	3	5	7	2	2	7	7	3	3	7	7	7	3	7	4	7.88908729652601	-5.18198051533946
v126	44	Female	86	74	85	100	r283	30	Male	0	5	8	4	5	6	6	2	5	6	4	4	6	8	4	4	2	3	5	7	-1.5857864376269	5.03553390593274
v126	44	Female	86	74	85	100	r174	33	Male	2	4	8	5	3	2	8	8	4	3	7	4	3	2	6	6	8	7	4	3	2.08578643762691	-9.74264068711929
v126	44	Female	86	74	85	100	r319	36	Female	0	7	7	2	3	3	8	8	1	2	7	6	2	3	6	8	8	6	6	8	8.03553390593274	-8.53553390593274
v126	44	Female	86	74	85	100	r212	37	Male	0	4	6	4	NA	NA	NA	4	NA	NA	NA	NA	NA	NA	NA	NA	NA	NA	NA	NA	NA	NA
v126	44	Female	86	74	85	100	r320	38	Female	0	4	7	3	2	2	3	4	4	3	5	4	4	3	4	3	7	4	4	2	-1.06066017177982	-3.97487373415292
v126	44	Female	86	74	85	100	r321	38	Male	0	3	5	4	3	3	4	6	2	2	3	7	2	2	6	5	6	4	5	4	5.26776695296637	-4.47487373415292
v126	44	Female	86	74	85	100	r90	40	Male	0	5	6	4	5	2	4	4	1	1	1	2	2	1	5	5	3	3	6	3	4.91421356237309	0.207106781186548
v126	44	Female	86	74	85	100	r180	50	Female	0	8	8	1	3	5	4	2	2	3	3	6	2	3	5	6	3	2	6	6	6.88908729652601	2.06066017177982
v126	44	Female	86	74	85	100	r322	50	Female	0	7	10	1	7	7	5	4	1	8	2	8	1	1	8	7	5	1	8	5	9.32842712474619	4.62132034355964
v126	44	Female	86	74	85	100	r126	57	Female	0	8	8	8	2	4	2	1	1	1	2	1	2	2	5	6	1	1	6	5	7.03553390593274	4.32842712474619
v126	44	Female	86	74	85	100	r26	61	Female	0	5	5	2	5	5	3	3	3	3	5	3	3	4	5	6	3	3	5	6	4.47487373415292	3.06066017177982
v126	44	Female	86	74	85	100	r323	61	Male	0	8	3	1	2	7	3	6	1	1	2	1	1	2	3	5	1	1	7	7	7.09619407771256	3.88908729652601
v126	44	Female	86	74	85	100	r324	63	Female	0	3	6	6	3	3	7	4	5	4	6	5	5	3	3	3	5	7	3	3	-2.41421356237309	-5.32842712474619
v126	44	Female	86	74	85	100	r164	66	Female	0	5	5	6	2	3	7	7	2	2	7	7	5	5	5	5	5	4	7	3	3.88908729652601	-7.68198051533946
v126	44	Female	86	74	85	100	r30	66	Female	0	8	7	6	7	7	5	4	3	1	5	3	7	3	7	7	6	2	7	7	5.53553390593274	3.20710678118655
v126	44	Female	86	74	85	100	r325	68	Female	0	5	5	2	2	5	2	1	1	2	6	6	1	4	6	3	1	1	2	2	5.88908729652601	-0.474873734152916
v126	44	Female	86	74	85	100	r275	72	Female	0	7	7	1	7	6	3	2	3	2	6	7	3	3	6	7	3	3	7	6	8.80330085889911	3.64644660940673
v126	44	Female	86	74	85	100	r326	74	Female	0	6	9	8	4	6	4	4	3	3	6	7	1	5	7	6	4	3	6	4	7.03553390593274	-0.414213562373095
v129	63	Female	65	93	64	39	r327	18	Female	0	4	3	2	2	2	6	5	2	2	4	4	3	5	3	5	6	6	3	3	-0.707106781186548	-7.03553390593274
v129	63	Female	65	93	64	39	r79	18	Male	0	5	7	6	3	4	7	6	4	3	6	5	6	6	3	2	6	7	4	4	-3.85355339059327	-6.18198051533946
v129	63	Female	65	93	64	39	r328	18	Male	0	6	3	3	6	6	6	5	6	6	2	2	3	2	6	6	2	3	6	6	3.14644660940673	5.80330085889911
v129	63	Female	65	93	64	39	r329	19	Female	0	5	6	4	6	6	7	5	6	6	4	6	6	6	5	6	7	7	3	4	-3.68198051533946	-1.76776695296637
v129	63	Female	65	93	64	39	r330	19	Male	0	2	8	1	4	1	7	8	5	3	4	3	4	6	2	1	8	6	3	2	-7.03553390593274	-7.82842712474619
v129	63	Female	65	93	64	39	r39	22	Female	0	5	8	3	4	4	6	5	5	3	5	4	2	5	6	6	4	3	6	4	3.91421356237309	-0.792893218813452
v129	63	Female	65	93	64	39	r106	22	Female	0	6	9	2	2	7	5	5	1	1	2	1	1	2	8	6	1	3	8	6	9.38908729652601	2.68198051533946
v129	63	Female	65	93	64	39	r65	23	Male	0	5	8	3	4	6	6	6	4	3	4	4	4	4	7	6	6	4	6	6	3.56066017177982	-0.646446609406726
v129	63	Female	65	93	64	39	r331	24	Female	0	5	8	4	1	1	7	5	1	1	7	6	1	1	5	6	5	1	6	3	9.44974746830583	-7.82842712474619
v129	63	Female	65	93	64	39	r107	24	Male	0	4	7	3	6	7	1	2	6	8	2	3	1	4	4	5	3	2	5	5	0.585786437626905	9.94974746830583
v129	63	Female	65	93	64	39	r332	27	Male	0	5	5	4	4	4	5	6	4	2	5	5	2	3	5	5	4	3	5	4	4.62132034355964	-2.20710678118655
v129	63	Female	65	93	64	39	r333	28	Male	0	3	5	1	2	3	5	7	5	5	5	5	5	6	5	6	7	6	5	2	-2.12132034355964	-5.62132034355964
v129	63	Female	65	93	64	39	r334	29	Female	1	6	6	2	3	4	7	7	2	5	6	8	2	1	6	7	6	4	4	5	7.12132034355964	-6.32842712474619
v129	63	Female	65	93	64	39	r335	31	Female	0	9	9	4	4	4	7	6	1	3	3	3	1	3	7	7	6	4	7	4	6.06066017177982	-2.85355339059327
v129	63	Female	65	93	64	39	r336	31	Female	0	6	4	3	6	5	4	6	5	5	2	2	1	5	7	4	2	3	4	6	2.14644660940673	4.38908729652601
v129	63	Female	65	93	64	39	r286	32	Male	0	1	5	3	4	3	4	6	3	6	3	3	3	6	2	2	2	1	3	2	-2.85355339059327	0.267766952966369
v129	63	Female	65	93	64	39	r321	38	Male	0	4	6	3	6	5	3	2	2	2	3	6	2	3	4	6	2	6	6	4	4.97487373415292	1.93933982822018
v129	63	Female	65	93	64	39	r234	47	Female	0	6	7	4	4	3	3	6	4	3	6	5	7	7	5	6	5	3	6	5	0.974873734152916	-1.35355339059327
v129	63	Female	65	93	64	39	r337	48	Female	0	8	7	1	6	6	2	2	1	1	1	6	1	1	7	7	2	1	6	6	10.9497474683058	5.41421356237309
v129	63	Female	65	93	64	39	r48	48	Male	0	6	9	3	3	3	7	7	5	6	3	5	3	4	7	7	7	5	7	5	2.43933982822018	-2.93933982822018
v129	63	Female	65	93	64	39	r338	49	Female	0	5	5	2	4	3	6	7	2	3	4	3	3	2	7	6	7	3	7	4	5.06066017177982	-3.35355339059327
v129	63	Female	65	93	64	39	r73	52	Male	1	4	4	3	4	4	2	2	2	6	2	3	6	6	6	4	2	3	5	3	-1	4.12132034355964
v129	63	Female	65	93	64	39	r21	53	Female	1	7	9	5	7	8	1	1	1	1	6	1	1	3	5	6	1	1	7	7	9.51040764008565	8.97487373415292
v129	63	Female	65	93	64	39	r291	53	Male	0	8	7	7	4	6	4	5	2	1	7	6	2	2	7	7	6	5	4	6	8.18198051533946	-3.38908729652601
v129	63	Female	65	93	64	39	r74	54	Male	0	6	7	5	4	5	5	5	2	2	6	3	3	4	6	5	5	3	6	4	4.47487373415292	-1.56066017177982
v129	63	Female	65	93	64	39	r311	59	Female	0	8	3	8	5	6	6	2	1	2	6	7	1	1	6	6	7	2	6	5	9.24264068711929	-1.32842712474619
v129	63	Female	65	93	64	39	r183	67	Female	0	6	8	5	2	2	7	7	7	2	2	5	3	2	7	6	6	5	6	2	2.23223304703363	-5.35355339059327
v129	63	Female	65	93	64	39	r339	73	Female	0	2	4	2	2	1	6	2	3	6	2	7	6	2	2	1	6	8	1	1	-6.74264068711929	-6.74264068711929
v139	31	Female	83	97	91	55	r340	19	Female	0	5	4	9	3	3	7	6	1	3	5	5	2	3	4	4	7	6	5	3	1.85355339059327	-7.38908729652601
v139	31	Female	83	97	91	55	r330	19	Male	0	5	4	4	1	5	2	2	1	2	7	8	1	2	7	7	1	1	7	8	14.3388347648318	1.35355339059327
v139	31	Female	83	97	91	55	r294	20	Male	0	6	7	2	3	6	2	2	3	2	4	5	5	2	7	6	2	2	6	6	7.24264068711929	3.91421356237309
v139	31	Female	83	97	91	55	r341	24	Female	2	8	10	3	6	3	2	3	4	3	2	5	1	7	8	4	6	5	4	6	1.64644660940673	1.64644660940673
v139	31	Female	83	97	91	55	r331	24	Female	0	5	3	7	1	1	7	6	1	1	7	8	1	1	6	4	5	5	7	1	7.88908729652601	-10.8033008588991
v139	31	Female	83	97	91	55	r281	26	Female	1	8	8	1	5	7	4	5	5	1	2	3	1	2	7	6	3	2	6	3	6.06066017177982	3.26776695296637
v139	31	Female	83	97	91	55	r342	28	Female	0	7	2	7	3	6	6	6	2	1	2	2	2	2	2	5	2	2	2	2	1.85355339059327	-1.85355339059327
v139	31	Female	83	97	91	55	r343	29	Female	1	6	5	3	3	4	6	6	2	2	5	7	1	2	6	8	6	5	6	4	7.97487373415292	-5.68198051533946
v139	31	Female	83	97	91	55	r344	33	Female	0	4	6	1	4	4	6	5	2	2	2	6	3	2	5	5	6	4	5	4	3.56066017177982	-3.26776695296637
v139	31	Female	83	97	91	55	r150	37	Female	0	8	8	1	3	5	6	5	1	1	7	5	1	1	7	6	6	2	8	7	11.5104076400857	-2.56066017177982
v139	31	Female	83	97	91	55	r116	41	Female	0	8	8	1	4	5	5	5	2	1	6	5	1	1	6	6	7	3	5	4	7.47487373415292	-3.68198051533946
v139	31	Female	83	97	91	55	r345	41	Male	0	7	7	2	2	2	7	7	2	2	7	7	2	2	6	5	7	6	5	2	4.91421356237309	-10.6568542494924
v139	31	Female	83	97	91	55	r346	43	Female	0	6	2	1	7	6	6	2	2	3	6	3	2	3	8	8	2	3	8	6	10.0961940777126	4.26776695296637
v139	31	Female	83	97	91	55	r270	45	Male	1	6	5	5	3	3	6	6	1	1	1	5	1	1	6	5	5	3	6	4	6.62132034355964	-3.70710678118655
v139	31	Female	83	97	91	55	r288	47	Female	4	5	4	4	3	3	6	6	2	2	3	5	2	3	5	4	6	4	3	2	1.64644660940673	-6.18198051533946
v139	31	Female	83	97	91	55	r197	48	Female	0	6	9	2	3	6	5	6	7	3	2	2	2	4	8	6	6	6	6	3	0.818019484660536	0.0606601717798214
v139	31	Female	83	97	91	55	r347	48	Female	0	7	7	1	4	5	6	7	3	1	6	2	1	2	6	6	7	2	6	6	6.97487373415292	-2.35355339059327
v139	31	Female	83	97	91	55	r348	49	Female	0	8	10	3	2	3	6	5	1	7	8	8	1	1	8	8	5	1	8	3	11.5961940777126	-4.06066017177982
v139	31	Female	83	97	91	55	r349	50	Female	0	7	8	7	2	4	3	6	2	3	5	6	5	2	6	7	8	4	4	4	3.70710678118655	-5.03553390593274
v139	31	Female	83	97	91	55	r350	50	Female	0	NA	NA	NA	1	6	5	6	2	2	2	5	1	4	4	4	8	5	5	2	0.439339828220179	-5.18198051533946
v139	31	Female	83	97	91	55	r351	51	Male	0	7	6	1	2	3	1	7	2	1	7	7	5	6	6	5	8	5	5	2	1.76776695296637	-7.51040764008565
v139	31	Female	83	97	91	55	r72	52	Female	0	7	7	2	5	4	6	3	2	3	7	7	2	2	6	7	3	3	7	6	10.1568542494924	-0.707106781186548
v139	31	Female	83	97	91	55	r236	52	Male	0	7	6	1	2	3	7	4	1	1	1	1	1	1	8	7	3	1	6	3	8.26776695296637	-1.23223304703363
v139	31	Female	83	97	91	55	r352	55	Female	0	5	8	5	1	3	8	8	2	2	6	7	2	2	6	7	7	6	7	4	6.97487373415292	-9.88908729652601
v139	31	Female	83	97	91	55	r215	58	Male	0	5	5	6	3	3	7	7	3	6	6	5	6	4	4	4	7	5	5	3	-1.70710678118655	-6.12132034355964
v139	31	Female	83	97	91	55	r353	59	Female	0	9	9	5	5	7	4	2	2	8	7	6	1	1	6	6	2	1	7	6	9.59619407771256	5.47487373415292
v139	31	Female	83	97	91	55	r354	62	Female	0	7	6	4	5	6	4	4	4	4	4	5	4	3	5	5	4	4	5	4	2.20710678118655	1.5
v139	31	Female	83	97	91	55	r355	63	Female	0	8	3	1	3	2	7	7	2	2	4	7	4	3	6	4	7	3	5	2	2.91421356237309	-8.03553390593274
v139	31	Female	83	97	91	55	r131	72	Female	0	8	8	1	5	5	3	5	1	1	6	7	1	2	6	5	5	2	6	5	9.30330085889911	-1.47487373415292
v150	34	Female	98	95	99	100	r356	18	Female	0	7	7	1	6	5	2	3	5	5	4	4	3	4	5	5	4	4	6	6	2.20710678118655	5.12132034355964
v150	34	Female	98	95	99	100	r357	18	Female	0	7	3	1	3	4	4	5	5	5	6	3	3	5	4	3	5	5	4	3	-1.9142135623731	-1.70710678118655
v150	34	Female	98	95	99	100	r358	20	Female	0	8	10	1	6	8	1	2	7	5	4	2	1	2	7	4	2	2	8	8	6.12132034355964	11.8639610306789
v150	34	Female	98	95	99	100	r359	20	Female	0	9	9	2	3	8	3	1	1	1	5	4	1	2	7	7	1	2	8	7	12.2175144212722	5.26776695296637
v150	34	Female	98	95	99	100	r360	21	Female	0	8	9	1	5	5	3	3	6	3	3	3	2	2	6	7	3	3	7	7	6.26776695296637	5.88908729652601
v150	34	Female	98	95	99	100	r361	21	Female	0	9	8	1	5	8	1	1	2	4	4	2	1	3	5	4	4	1	4	5	3.91421356237309	6.91421356237309
v150	34	Female	98	95	99	100	r362	21	Female	1	7	9	1	6	7	4	5	6	3	4	3	3	3	6	5	4	3	6	6	3.56066017177982	4.47487373415292
v150	34	Female	98	95	99	100	r138	23	Female	0	10	10	1	5	7	2	4	2	1	4	7	3	4	7	7	2	2	8	8	10.5710678118655	4.41421356237309
v150	34	Female	98	95	99	100	r224	23	Female	0	8	8	1	2	6	1	5	2	1	8	8	1	1	7	8	4	1	8	8	14.9852813742386	0.292893218813452
v150	34	Female	98	95	99	100	r363	24	Female	0	8	9	1	7	7	3	2	2	2	7	6	1	1	7	7	2	1	8	8	13.778174593052	5.91421356237309
v150	34	Female	98	95	99	100	r140	25	Male	0	8	8	1	6	6	2	2	5	4	5	5	1	2	5	6	2	2	6	7	7.53553390593274	6.82842712474619
v150	34	Female	98	95	99	100	r281	26	Female	1	8	6	1	7	4	5	4	4	1	3	5	3	4	6	5	6	5	5	6	3.06066017177982	-0.0606601717798214
v150	34	Female	98	95	99	100	r66	26	Female	0	8	8	3	5	4	6	6	4	3	4	3	3	4	7	3	6	6	5	6	1.14644660940673	-1.85355339059327
v150	34	Female	98	95	99	100	r109	26	Female	0	9	7	1	6	7	2	3	6	2	3	2	2	3	5	5	3	2	7	7	4.62132034355964	8.24264068711929
v150	34	Female	98	95	99	100	r228	29	Female	0	9	8	1	7	5	1	4	4	4	2	5	1	2	5	5	2	5	6	7	5.26776695296637	5.97487373415292
v150	34	Female	98	95	99	100	r364	29	Female	0	8	6	1	6	6	4	4	2	1	3	2	1	3	6	4	5	4	6	6	4.76776695296637	2.35355339059327
v150	34	Female	98	95	99	100	r112	32	Female	0	7	7	6	5	5	3	4	2	2	6	3	2	2	7	5	3	3	7	6	8.24264068711929	2.20710678118655
v150	34	Female	98	95	99	100	r365	32	Male	1	NA	NA	NA	8	6	5	3	5	4	1	1	1	1	7	8	3	1	6	8	7.56066017177982	9.01040764008565
v150	34	Female	98	95	99	100	r366	34	Female	0	8	9	1	6	8	2	2	5	1	6	3	2	2	5	4	3	1	6	8	7.09619407771256	7.47487373415292
v150	34	Female	98	95	99	100	r367	36	Female	0	9	10	2	8	8	1	1	1	1	1	1	1	1	8	8	1	1	8	8	11.9497474683058	11.9497474683058
v150	34	Female	98	95	99	100	r177	39	Female	2	7	7	1	7	7	1	1	1	1	1	7	1	5	7	7	1	1	6	7	10.0104076400857	7.76776695296637
v150	34	Female	98	95	99	100	r368	41	Female	0	9	NA	1	7	7	6	2	1	2	7	7	2	2	7	6	3	1	8	6	11.9246212024587	2.64644660940673
v150	34	Female	98	95	99	100	r338	49	Female	0	8	7	2	5	7	5	3	4	2	2	3	1	2	7	8	3	2	8	6	8.82842712474619	5.53553390593274
v150	34	Female	98	95	99	100	r49	49	Female	0	6	6	1	2	4	5	4	1	7	5	7	1	4	4	5	4	4	5	2	3.06066017177982	-3.26776695296637
v150	34	Female	98	95	99	100	r73	52	Male	1	7	7	1	5	6	3	3	3	2	3	5	6	5	6	5	6	3	6	6	2.12132034355964	2.5
v150	34	Female	98	95	99	100	r96	58	Female	0	NA	NA	NA	4	5	4	3	5	NA	5	5	4	5	3	4	6	4	5	4	NA	NA
v150	34	Female	98	95	99	100	r22	59	Female	0	9	7	1	5	5	6	5	1	5	5	6	2	2	6	7	5	2	6	5	7.68198051533946	-0.853553390593274
v150	34	Female	98	95	99	100	r369	60	Male	0	9	9	1	6	5	1	1	1	1	1	1	1	1	5	6	1	1	6	6	8.03553390593274	8.03553390593274
v150	34	Female	98	95	99	100	r323	61	Male	0	9	8	1	1	8	1	8	1	1	1	1	1	1	5	4	8	1	8	8	5.97487373415292	2.47487373415292
v150	34	Female	98	95	99	100	r370	62	Male	0	3	3	1	4	3	4	6	5	5	4	4	5	5	3	3	5	6	3	3	-4.47487373415292	-2.56066017177982
v150	34	Female	98	95	99	100	r371	65	Female	1	8	9	1	6	8	1	1	7	3	7	2	2	3	5	5	7	2	8	7	4.26776695296637	8.47487373415292
v155	63	Female	54	54	29	100	r168	18	Female	0	2	4	10	6	4	1	1	5	5	4	3	7	7	2	2	2	5	2	2	-7.12132034355964	4
v155	63	Female	54	54	29	100	r372	18	Female	0	4	6	5	1	6	3	1	2	1	1	6	1	1	6	4	1	2	4	6	7.88908729652601	2.56066017177982
v155	63	Female	54	54	29	100	r79	18	Male	0	4	5	8	7	7	1	2	5	6	2	2	6	6	4	3	2	2	3	5	-3.56066017177982	9.38908729652601
v155	63	Female	54	54	29	100	r373	19	Female	0	2	5	6	2	4	6	1	6	1	6	7	6	6	4	4	1	2	7	7	4.01040764008565	1.26776695296637
v155	63	Female	54	54	29	100	r374	21	Male	0	2	10	6	6	8	3	6	3	6	3	6	5	3	6	7	7	7	4	3	0.0251262658470837	0.0251262658470837
v155	63	Female	54	54	29	100	r226	27	Female	0	3	6	5	6	4	5	2	3	2	2	6	3	5	3	3	2	6	5	7	1.47487373415292	1.85355339059327
v155	63	Female	54	54	29	100	r375	29	Female	0	1	7	9	2	3	3	2	5	4	5	6	4	5	4	3	3	6	2	4	-1.35355339059327	-1.76776695296637
v155	63	Female	54	54	29	100	r252	30	Male	0	2	7	9	7	4	1	5	4	2	7	3	2	3	4	7	1	1	7	7	8.65685424949238	5.32842712474619
v155	63	Female	54	54	29	100	r376	35	Female	0	2	3	9	5	4	4	3	5	6	4	4	4	6	4	4	3	6	3	5	-2.41421356237309	1.70710678118655
v155	63	Female	54	54	29	100	r377	35	Male	1	2	4	7	6	5	6	2	3	5	3	6	7	3	2	3	2	7	2	7	-2.14644660940673	1.14644660940673
v155	63	Female	54	54	29	100	r378	36	Male	1	2	3	7	2	4	3	4	2	1	5	6	3	2	5	3	2	7	4	4	3.97487373415292	-3.68198051533946
v155	63	Female	54	54	29	100	r379	37	Male	0	3	4	1	6	1	2	2	6	6	5	2	5	6	2	2	5	6	3	2	-7.38908729652601	1.14644660940673
v155	63	Female	54	54	29	100	r255	43	Female	0	1	4	9	6	1	1	3	5	5	6	5	4	5	2	3	1	4	2	3	-1.64644660940673	1.14644660940673
v155	63	Female	54	54	29	100	r11	44	Female	0	3	2	7	7	6	1	1	1	7	2	1	1	1	1	1	1	7	1	3	-3.18198051533946	5.85355339059327
v155	63	Female	54	54	29	100	r14	45	Male	0	9	9	1	8	8	2	2	7	1	7	1	2	1	8	8	2	1	8	8	11.0961940777126	10.5961940777126
v155	63	Female	54	54	29	100	r380	46	Male	0	3	3	8	7	5	2	2	7	6	2	2	7	7	2	3	2	4	2	7	-6.62132034355964	8.24264068711929
v155	63	Female	54	54	29	100	r197	48	Female	0	1	1	10	7	7	1	7	8	8	8	1	1	8	1	1	8	8	1	6	-9.15685424949238	2.29289321881345
v155	63	Female	54	54	29	100	r338	49	Female	0	5	3	3	5	7	3	5	5	7	7	7	3	1	2	2	3	5	3	3	0	0.585786437626905
v155	63	Female	54	54	29	100	r119	49	Female	0	5	4	1	6	5	1	1	1	1	6	6	2	3	4	4	5	2	4	6	6.09619407771256	2.02512626584708
v155	63	Female	54	54	29	100	r73	52	Male	1	2	4	2	6	3	7	2	7	6	2	3	4	2	2	2	2	6	2	5	-4.18198051533946	2.47487373415292
v155	63	Female	54	54	29	100	r290	53	Female	0	4	6	5	2	4	6	6	2	2	5	6	3	4	5	5	5	3	5	4	4.32842712474619	-5.12132034355964
v155	63	Female	54	54	29	100	r308	53	Female	0	4	7	6	2	4	3	2	3	2	4	2	3	7	2	2	2	2	3	3	-1.93933982822018	0.853553390593274
v155	63	Female	54	54	29	100	r381	53	Female	0	2	4	3	8	5	3	5	4	3	3	4	6	1	1	1	2	3	1	5	-2.14644660940673	2.85355339059327
v155	63	Female	54	54	29	100	r382	54	Female	0	6	4	6	6	5	2	2	5	5	5	4	6	3	3	3	2	5	2	6	-1.5	4.20710678118655
v155	63	Female	54	54	29	100	r383	54	Female	0	5	5	5	1	1	1	1	4	4	1	1	8	8	1	1	1	8	1	1	-11.5961940777126	-0.353553390593274
v155	63	Female	54	54	29	100	r384	56	Female	0	6	4	3	7	3	6	4	6	5	2	6	7	6	5	2	4	4	4	6	-3.35355339059327	1.76776695296637
v155	63	Female	54	54	29	100	r257	56	Male	0	2	5	7	3	7	1	1	1	1	2	7	1	1	7	5	1	1	6	6	11.0104076400857	5.06066017177982
v155	63	Female	54	54	29	100	r385	57	Male	2	5	6	5	1	6	2	2	4	3	5	2	5	7	2	3	2	8	2	4	-4.91421356237309	0.0857864376269049
v155	63	Female	54	54	29	100	r181	60	Female	0	NA	NA	NA	4	5	4	2	4	2	4	6	4	4	4	4	2	4	7	6	3.88908729652601	2.56066017177982
v155	63	Female	54	54	29	100	r260	60	Male	0	5	6	8	NA	4	3	5	3	3	6	6	2	2	6	6	3	3	6	6	8.24264068711929	NA
v155	63	Female	54	54	29	100	r272	60	Male	0	1	6	2	1	4	4	1	1	1	6	8	1	4	4	4	1	2	6	4	8.2175144212722	-1.76776695296637
v155	63	Female	54	54	29	100	r182	60	Male	0	3	4	3	5	2	4	3	4	3	4	4	3	3	4	2	3	2	2	4	0.707106781186548	0
v155	63	Female	54	54	29	100	r354	62	Female	0	6	5	2	4	3	3	3	4	4	4	4	5	3	3	3	4	5	5	4	-1	0.5
v155	63	Female	54	54	29	100	r370	62	Male	0	9	7	9	NA	2	2	5	5	5	5	4	5	6	3	3	7	5	3	7	-3.56066017177982	NA
v155	63	Female	54	54	29	100	r28	63	Other	0	4	4	3	3	5	1	1	5	5	5	2	1	1	2	1	2	4	1	5	-0.560660171779821	4.06066017177982
v155	63	Female	54	54	29	100	r386	64	Male	0	2	2	2	6	4	2	2	8	8	7	2	7	6	2	2	2	7	2	4	-8.03553390593274	4.41421356237309
v155	63	Female	54	54	29	100	r387	67	Female	0	5	6	2	7	7	4	3	5	4	5	4	5	4	5	4	3	5	4	5	0.353553390593274	3.85355339059327
v156	61	Female	49	78	45	28	r185	19	Female	0	6	4	5	5	4	4	2	2	1	6	7	2	3	7	5	5	3	6	4	7.74264068711929	-1.32842712474619
v156	61	Female	49	78	45	28	r80	20	Male	0	4	6	5	3	4	5	6	6	2	4	6	2	3	5	6	6	6	6	5	3.35355339059327	-3.06066017177982
v156	61	Female	49	78	45	28	r223	22	Female	0	10	10	1	1	3	1	1	6	1	1	3	1	1	6	8	1	3	8	8	9.18198051533946	6.30330085889911
v156	61	Female	49	78	45	28	r137	22	Male	0	6	6	8	5	5	4	4	5	5	4	4	5	3	4	4	5	5	4	4	-1.4142135623731	1
v156	61	Female	49	78	45	28	r363	24	Female	0	5	8	5	4	4	7	7	2	2	6	7	2	3	6	5	7	3	5	4	5.82842712474619	-6.53553390593274
v156	61	Female	49	78	45	28	r206	24	Female	0	5	5	4	5	6	3	2	2	2	2	2	2	3	4	5	3	4	5	4	2.70710678118655	3.70710678118655
v156	61	Female	49	78	45	28	r251	27	Female	0	4	7	4	4	5	3	3	2	3	5	5	3	4	4	3	4	3	5	3	2.12132034355964	0.0857864376269049
v156	61	Female	49	78	45	28	r318	28	Male	0	1	1	5	1	1	3	4	3	4	4	4	1	4	1	1	3	4	4	1	-1.85355339059327	-3.56066017177982
v156	61	Female	49	78	45	28	r227	29	Female	0	4	6	4	2	2	7	7	2	2	4	6	3	5	5	3	8	4	4	3	0.353553390593274	-8.88908729652601
v156	61	Female	49	78	45	28	r297	30	Female	2	3	5	5	8	1	7	7	4	3	4	5	4	4	4	5	7	3	4	3	0.146446609406726	-4.26776695296637
v156	61	Female	49	78	45	28	r336	31	Female	0	1	8	9	3	6	3	3	3	2	6	3	3	5	3	6	5	5	3	3	0.5	-1.32842712474619
v156	61	Female	49	78	45	28	r87	31	Male	0	2	5	6	3	2	6	7	3	3	5	6	3	3	5	5	7	6	5	3	2	-7.53553390593274
v156	61	Female	49	78	45	28	r388	33	Female	1	4	8	7	5	6	3	4	5	3	2	2	2	3	7	7	4	4	7	5	4.5	4.82842712474619
v156	61	Female	49	78	45	28	r193	33	Female	0	5	7	6	5	6	4	4	2	1	6	6	1	2	7	6	4	2	7	5	10.3033008588991	0.439339828220179
v156	61	Female	49	78	45	28	r366	34	Female	0	5	7	4	6	7	2	2	6	2	4	2	1	2	7	5	4	2	7	6	6.26776695296637	7.68198051533946
v156	61	Female	49	78	45	28	r389	34	Female	0	8	9	2	4	4	6	1	6	8	3	3	2	7	2	6	1	3	5	6	-0.853553390593274	5.80330085889911
v156	61	Female	49	78	45	28	r151	37	Male	0	3	5	8	2	4	6	8	5	4	4	5	5	5	5	4	7	7	4	2	-3.32842712474619	-6.82842712474619
v156	61	Female	49	78	45	28	r390	43	Female	0	5	7	7	5	3	7	5	3	2	4	6	2	5	5	4	6	3	5	3	2.41421356237309	-4.12132034355964
v156	61	Female	49	78	45	28	r152	43	Female	0	5	7	1	5	5	5	6	5	1	5	5	1	3	7	6	5	2	6	4	6.97487373415292	-0.853553390593274
v156	61	Female	49	78	45	28	r271	46	Female	0	5	5	5	6	4	6	6	4	3	3	3	2	3	4	5	6	6	3	3	-0.474873734152916	-2.76776695296637
v156	61	Female	49	78	45	28	r49	49	Female	0	3	7	3	2	3	2	6	2	1	4	7	2	5	6	6	6	5	5	2	3.91421356237309	-5.74264068711929
v156	61	Female	49	78	45	28	r391	51	Female	0	5	5	5	3	6	1	1	1	1	1	1	1	3	6	5	1	1	6	5	6.68198051533946	6.68198051533946
v156	61	Female	49	78	45	28	r392	53	Female	0	5	3	9	1	1	7	6	1	1	1	1	1	1	6	6	6	1	5	1	4.64644660940673	-5.85355339059327
v156	61	Female	49	78	45	28	r393	55	Female	0	4	5	8	4	4	6	4	3	2	4	5	4	4	5	4	5	1	5	4	2.97487373415292	-1.35355339059327
v156	61	Female	49	78	45	28	r394	55	Male	0	5	5	1	3	5	6	4	5	5	5	5	4	5	5	5	4	5	5	5	0.853553390593274	-0.646446609406726
v156	61	Female	49	78	45	28	r384	56	Female	0	5	6	8	4	6	3	3	3	4	4	3	6	3	3	5	2	4	4	3	-0.146446609406726	2.35355339059327
v156	61	Female	49	78	45	28	r395	58	Male	0	7	7	8	4	3	6	7	4	2	4	6	4	4	4	4	7	5	4	4	0	-5.82842712474619
v156	61	Female	49	78	45	28	r22	59	Female	0	5	5	8	8	2	1	1	8	8	2	1	2	8	8	1	5	7	1	4	-7.57106781186548	6.12132034355964
v156	61	Female	49	78	45	28	r369	60	Male	0	5	5	8	1	4	1	1	1	4	1	4	1	1	NA	1	1	4	1	1	NA	0.439339828220179
v156	61	Female	49	78	45	28	r396	63	Male	0	NA	NA	NA	3	3	NA	6	7	6	7	7	6	4	3	3	4	6	4	5	-2	NA
v156	61	Female	49	78	45	28	r98	65	Female	0	3	5	5	5	4	5	8	5	8	NA	2	8	6	1	3	7	7	3	2	NA	NA
v156	61	Female	49	78	45	28	r397	72	Female	0	6	5	8	3	5	6	7	2	2	7	4	2	2	5	4	7	3	6	5	5.32842712474619	-4.62132034355964
v156	61	Female	49	78	45	28	r398	72	Male	0	3	3	3	5	3	4	4	3	5	4	3	3	4	3	4	3	3	4	5	0.707106781186548	1.4142135623731
v164	36	Male	60	79	28	100	r276	18	Female	0	6	1	5	1	2	8	8	2	1	2	7	3	2	5	1	8	8	2	1	-1.97487373415292	-13.2175144212722
v164	36	Male	60	79	28	100	r34	19	Female	0	6	6	6	3	1	7	7	3	1	4	3	3	5	2	3	5	5	2	3	-2.20710678118655	-7.82842712474619
v164	36	Male	60	79	28	100	r59	20	Female	2	8	10	6	4	8	4	4	2	3	7	6	1	3	8	7	4	3	8	7	11.1568542494924	2
v164	36	Male	60	79	28	100	r247	20	Male	0	4	4	6	4	4	3	5	4	3	3	3	3	2	4	3	4	5	3	4	-0.0606601717798214	-0.353553390593274
v164	36	Male	60	79	28	100	r399	21	Female	0	5	8	8	3	2	3	6	5	4	2	1	1	5	2	5	6	4	2	3	-3.38908729652601	-1.64644660940673
v164	36	Male	60	79	28	100	r400	21	Female	0	5	2	8	1	6	7	3	7	8	4	2	6	3	2	3	6	7	2	1	-8.7175144212722	-1.85355339059327
v164	36	Male	60	79	28	100	r401	25	Female	0	5	10	1	8	8	1	1	8	1	1	1	1	1	8	8	1	1	8	8	9.47487373415292	14.4246212024587
v164	36	Male	60	79	28	100	r402	26	Female	0	2	5	2	NA	NA	NA	NA	NA	NA	NA	NA	NA	NA	NA	NA	NA	NA	6	NA	NA	NA
v164	36	Male	60	79	28	100	r403	31	Male	2	7	5	3	3	3	3	5	3	2	6	4	4	4	6	5	2	2	6	6	6.09619407771256	0.0606601717798214
v164	36	Male	60	79	28	100	r404	32	Female	0	4	7	5	3	7	6	3	2	4	4	4	3	5	7	7	4	1	7	7	6.88908729652601	2.97487373415292
v164	36	Male	60	79	28	100	r173	33	Female	0	8	8	8	1	3	7	6	3	3	4	6	4	7	6	5	7	6	7	4	0.707106781186548	-6.62132034355964
v164	36	Male	60	79	28	100	r146	34	Female	0	6	6	6	3	4	6	4	3	3	5	6	3	5	5	5	7	4	6	4	2.41421356237309	-3.62132034355964
v164	36	Male	60	79	28	100	r405	36	Female	0	4	4	3	1	6	3	2	7	6	8	5	6	6	4	3	2	6	5	5	-1.79289321881345	1.70710678118655
v164	36	Male	60	79	28	100	r150	37	Female	0	5	7	7	1	2	6	7	1	1	7	5	1	5	6	5	6	1	3	1	4.97487373415292	-9.59619407771256
v164	36	Male	60	79	28	100	r406	39	Female	0	7	7	7	5	5	4	4	4	4	4	5	4	5	5	5	4	5	5	5	1.20710678118655	1
v164	36	Male	60	79	28	100	r407	40	Female	1	7	8	5	2	3	6	6	5	3	5	6	2	2	5	5	5	4	5	3	3.70710678118655	-4.91421356237309
v164	36	Male	60	79	28	100	r345	41	Male	0	4	4	4	2	2	3	6	6	3	2	6	3	2	5	3	6	6	2	2	-1.68198051533946	-4.97487373415292
v164	36	Male	60	79	28	100	r408	44	Female	0	8	2	3	1	2	7	7	2	1	7	7	1	2	7	7	5	2	7	6	11.5104076400857	-7.26776695296637
v164	36	Male	60	79	28	100	r270	45	Male	1	5	5	6	3	3	5	5	3	2	1	5	1	1	6	5	5	5	5	4	4.5	-2.70710678118655
v164	36	Male	60	79	28	100	r15	45	Male	0	3	6	10	3	4	6	4	6	6	3	5	5	4	5	3	5	6	5	4	-2.62132034355964	-0.792893218813452
v164	36	Male	60	79	28	100	r118	48	Male	0	6	7	8	7	7	3	3	6	2	5	3	2	3	3	4	4	7	3	6	0.292893218813452	3.29289321881345
v164	36	Male	60	79	28	100	r180	50	Female	0	5	5	3	5	4	2	2	6	3	4	2	6	5	3	3	4	4	3	4	-3.91421356237309	3.20710678118655
v164	36	Male	60	79	28	100	r123	51	Male	0	6	6	2	5	6	6	6	5	5	5	6	6	5	6	4	7	6	7	4	-0.853553390593274	-1.56066017177982
v164	36	Male	60	79	28	100	r308	53	Female	0	5	7	7	3	4	3	6	3	3	6	6	3	3	6	6	3	4	4	6	6.18198051533946	-2.06066017177982
v164	36	Male	60	79	28	100	r409	54	Female	0	8	10	5	3	2	7	8	3	1	7	4	1	1	8	7	8	4	7	2	7.91421356237309	-8.53553390593274
v164	36	Male	60	79	28	100	r410	57	Male	0	9	7	5	5	6	4	2	1	2	6	4	1	2	7	5	3	2	8	8	10.8639610306789	3.91421356237309
v164	36	Male	60	79	28	100	r259	59	Female	0	8	6	1	3	4	4	5	4	5	2	6	5	6	2	2	6	8	3	1	-7.38908729652601	-4.18198051533946
v164	36	Male	60	79	28	100	r411	59	Female	0	6	3	7	2	3	7	2	3	3	6	6	1	3	5	5	2	6	5	2	4.76776695296637	-4.47487373415292
v164	36	Male	60	79	28	100	r370	62	Male	0	6	6	9	2	2	8	8	2	2	8	7	2	3	6	7	7	4	5	3	6.82842712474619	-10.9497474683058
v164	36	Male	60	79	28	100	r325	68	Female	0	NA	NA	NA	3	3	7	4	2	2	6	5	1	3	6	6	5	4	4	3	5.76776695296637	-5.68198051533946
v169	40	Male	79	89	82	65	r135	20	Male	0	4	6	1	3	5	7	7	5	3	4	4	2	3	6	6	7	4	6	3	2.79289321881345	-3.70710678118655
v169	40	Male	79	89	82	65	r412	21	Male	1	1	3	5	3	2	7	8	1	2	3	7	2	6	6	4	8	6	3	1	-0.0606601717798214	-11.0104076400857
v169	40	Male	79	89	82	65	r249	23	Female	3	5	6	7	2	5	5	6	5	2	5	2	2	2	7	7	6	2	6	6	6.41421356237309	-0.585786437626905
v169	40	Male	79	89	82	65	r413	23	Female	0	6	9	2	5	4	3	4	2	2	6	7	2	3	6	6	4	3	6	6	8.44974746830583	-0.414213562373095
v169	40	Male	79	89	82	65	r375	29	Female	0	5	7	3	6	6	3	3	3	2	4	2	1	2	7	7	2	3	6	5	7.97487373415292	4.76776695296637
v169	40	Male	79	89	82	65	r209	30	Male	0	5	8	NA	8	8	4	4	4	1	4	4	4	1	8	8	1	1	8	8	11.5104076400857	7.88908729652601
v169	40	Male	79	89	82	65	r266	32	Female	0	5	5	5	3	3	6	3	4	6	6	6	3	4	5	4	5	5	3	4	0.646446609406726	-3.26776695296637
v169	40	Male	79	89	82	65	r211	33	Female	0	6	7	3	3	4	6	5	1	3	3	7	3	2	6	6	7	3	5	4	5.26776695296637	-4.47487373415292
v169	40	Male	79	89	82	65	r366	34	Female	0	7	5	4	4	5	8	7	3	2	5	5	1	2	8	7	7	3	5	4	7.41421356237309	-5.12132034355964
v169	40	Male	79	89	82	65	r414	39	Male	0	2	3	1	1	6	5	2	1	8	7	5	2	5	7	3	5	4	2	1	0.439339828220179	-3.18198051533946
v169	40	Male	79	89	82	65	r91	43	Female	0	6	6	6	6	6	5	2	3	2	3	3	2	3	5	5	4	2	5	4	3.91421356237309	3.20710678118655
v169	40	Male	79	89	82	65	r415	43	Female	0	6	5	1	2	2	1	7	3	3	5	8	3	2	5	7	7	3	3	2	4.20710678118655	-6.24264068711929
v169	40	Male	79	89	82	65	r12	44	Female	0	7	7	1	5	5	4	4	2	3	3	5	2	3	5	5	3	3	5	5	4.97487373415292	1.35355339059327
v169	40	Male	79	89	82	65	r416	44	Female	0	2	5	1	4	3	8	8	5	6	4	6	6	7	5	5	8	5	4	6	-2.91421356237309	-5.20710678118655
v169	40	Male	79	89	82	65	r305	46	Female	0	8	7	1	4	2	6	4	5	1	6	6	2	2	5	6	2	5	6	4	6.68198051533946	-3.06066017177982
v169	40	Male	79	89	82	65	r348	49	Female	0	8	8	8	2	4	5	6	1	1	6	8	1	1	7	7	6	3	6	4	10.5961940777126	-6.38908729652601
v169	40	Male	79	89	82	65	r179	49	Female	0	5	5	NA	1	3	7	7	1	6	5	8	1	2	5	6	7	6	5	3	4.35355339059327	-8.88908729652601
v169	40	Male	79	89	82	65	r417	52	Female	0	4	4	7	4	5	5	5	3	2	6	5	6	6	7	6	5	4	7	5	3.68198051533946	-1.56066017177982
v169	40	Male	79	89	82	65	r94	53	Male	0	NA	NA	NA	3	3	6	4	1	1	1	1	1	1	6	4	5	1	6	4	5.41421356237309	-0.585786437626905
v169	40	Male	79	89	82	65	r50	54	Female	0	6	8	6	6	4	4	4	3	3	3	6	6	6	6	6	4	6	7	6	2.12132034355964	1
v169	40	Male	79	89	82	65	r418	54	Female	0	5	5	6	3	3	5	4	2	2	6	6	2	6	4	4	2	2	6	5	5.30330085889911	-1.85355339059327
v169	40	Male	79	89	82	65	r419	54	Male	0	5	5	5	1	1	6	5	3	5	5	3	3	5	3	3	6	3	4	3	-1.70710678118655	-5.20710678118655
v169	40	Male	79	89	82	65	r74	54	Male	0	5	7	6	4	5	5	5	5	5	5	5	4	4	5	4	5	5	5	4	0.146446609406726	-0.853553390593274
v169	40	Male	79	89	82	65	r420	56	Female	1	8	7	5	3	5	6	5	2	2	4	7	1	2	7	6	6	2	7	3	8.18198051533946	-3.26776695296637
v169	40	Male	79	89	82	65	r200	56	Female	0	3	2	2	2	2	6	6	5	5	4	4	5	4	2	2	6	5	1	2	-6.03553390593274	-6.12132034355964
v169	40	Male	79	89	82	65	r421	61	Female	0	3	2	6	2	3	6	6	2	3	6	6	2	3	5	4	5	4	5	1	3.41421356237309	-7.03553390593274
v169	40	Male	79	89	82	65	r219	64	Female	0	2	4	1	2	3	8	1	6	1	4	8	6	7	1	1	1	7	3	4	-4.08578643762691	-4.12132034355964
v169	40	Male	79	89	82	65	r220	67	Female	0	4	5	7	3	5	1	1	6	4	3	2	5	7	4	2	1	8	4	4	-5.12132034355964	4.41421356237309
v169	40	Male	79	89	82	65	r101	70	Female	1	5	5	4	4	2	6	5	3	2	5	4	3	4	4	4	6	5	3	4	0.5	-5.32842712474619
v169	40	Male	79	89	82	65	r77	72	Female	0	5	6	1	5	2	8	8	1	2	5	7	2	5	6	5	8	5	6	5	4.47487373415292	-8.38908729652601
v169	40	Male	79	89	82	65	r397	72	Female	0	7	7	3	5	6	4	3	4	2	6	6	3	4	6	6	4	3	7	6	6.74264068711929	2
v169	40	Male	79	89	82	65	r422	74	Male	0	6	7	5	4	5	6	4	5	6	5	5	4	5	5	6	4	5	6	4	1	0.207106781186548
v170	70	Male	89	93	80	100	r102	18	Male	0	8	8	2	3	7	6	3	2	1	7	7	2	2	8	8	5	2	7	5	11.6568542494924	-1.62132034355964
v170	70	Male	89	93	80	100	r294	20	Male	0	2	3	9	3	1	5	4	3	4	7	3	6	6	4	5	3	3	5	2	-0.0857864376269049	-3.20710678118655
v170	70	Male	89	93	80	100	r423	21	Female	0	2	4	2	1	7	4	4	3	3	1	5	1	5	8	3	1	2	7	5	5.68198051533946	3.18198051533946
v170	70	Male	89	93	80	100	r62	21	Male	1	4	7	3	6	4	7	6	5	4	3	4	6	3	3	2	6	5	3	4	-4.12132034355964	-2.20710678118655
v170	70	Male	89	93	80	100	r250	24	Female	0	6	6	4	5	2	7	4	2	4	3	2	2	2	7	6	7	7	5	2	1.67157287525381	-4.12132034355964
v170	70	Male	89	93	80	100	r140	25	Male	0	6	8	3	3	6	2	3	5	4	5	5	1	1	6	5	3	1	6	5	7.32842712474619	4.12132034355964
v170	70	Male	89	93	80	100	r109	26	Female	0	5	8	2	3	6	6	5	5	2	5	5	2	3	6	6	4	4	6	6	5.97487373415292	-0.646446609406726
v170	70	Male	89	93	80	100	r424	26	Male	0	3	6	7	4	5	4	4	6	4	2	4	2	2	7	6	5	4	7	3	3.43933982822018	2.26776695296637
v170	70	Male	89	93	80	100	r425	27	Female	0	5	7	7	5	5	6	6	2	2	6	6	2	3	7	6	7	6	6	3	5.41421356237309	-5.24264068711929
v170	70	Male	89	93	80	100	r110	27	Female	3	7	8	1	8	7	5	3	5	2	2	2	1	3	3	6	4	2	7	6	3.91421356237309	7.03553390593274
v170	70	Male	89	93	80	100	r426	29	Female	0	7	7	3	6	3	4	4	2	2	2	5	2	2	6	6	2	2	6	6	7.88908729652601	2.26776695296637
v170	70	Male	89	93	80	100	r228	29	Female	0	8	8	2	7	8	1	1	1	1	1	7	1	1	8	8	1	1	8	8	14.0710678118655	9.32842712474619
v170	70	Male	89	93	80	100	r42	30	Female	0	9	9	3	6	8	1	2	1	2	1	2	1	2	8	8	2	2	8	8	10.7426406871193	9.74264068711929
v170	70	Male	89	93	80	100	r175	34	Female	0	3	4	6	3	3	4	3	3	3	3	3	3	3	3	3	3	3	4	3	0.353553390593274	-0.146446609406726
v170	70	Male	89	93	80	100	r427	37	Female	0	2	7	6	3	6	5	3	1	1	1	4	1	2	8	7	6	2	7	3	7.76776695296637	0.146446609406726
v170	70	Male	89	93	80	100	r231	37	Female	0	7	7	3	3	5	4	6	2	2	7	6	2	1	7	7	5	1	6	6	10.8033008588991	-2.06066017177982
v170	70	Male	89	93	80	100	r428	38	Female	0	1	1	10	1	1	2	5	2	8	2	1	2	5	1	3	8	1	2	1	-6.09619407771256	-2.14644660940673
v170	70	Male	89	93	80	100	r254	40	Male	0	1	4	7	4	5	6	3	6	2	7	2	2	3	6	5	6	6	6	3	2.29289321881345	-1.4142135623731
v170	70	Male	89	93	80	100	r429	41	Female	0	1	5	6	1	5	3	5	1	1	3	1	1	3	7	4	4	1	5	3	5.26776695296637	-0.646446609406726
v170	70	Male	89	93	80	100	r117	41	Female	0	NA	NA	NA	4	8	1	2	2	1	3	1	1	1	8	8	3	3	8	7	10.5355339059327	7.32842712474619
v170	70	Male	89	93	80	100	r268	41	Male	0	5	7	4	4	5	7	5	4	4	5	4	3	4	5	6	7	5	6	3	1.29289321881345	-2.91421356237309
v170	70	Male	89	93	80	100	r304	45	Female	1	4	5	3	6	5	2	2	6	7	2	2	3	6	2	3	2	7	6	6	-4.12132034355964	7.74264068711929
v170	70	Male	89	93	80	100	r351	51	Male	0	5	7	7	2	3	6	6	3	2	2	2	3	6	5	5	6	5	5	2	-1.26776695296637	-4.56066017177982
v170	70	Male	89	93	80	100	r430	52	Female	0	5	7	4	5	7	5	5	4	3	5	2	5	6	6	6	5	2	7	4	1.9142135623731	2.41421356237309
v170	70	Male	89	93	80	100	r431	52	Female	0	3	6	7	2	1	5	6	1	1	4	2	1	1	7	6	5	3	6	4	7.62132034355964	-4.70710678118655
v170	70	Male	89	93	80	100	r432	53	Female	0	4	5	8	1	4	3	5	2	1	5	2	2	2	5	4	4	3	4	2	3.56066017177982	-3.26776695296637
v170	70	Male	89	93	80	100	r392	53	Female	0	3	3	8	4	4	7	6	1	1	5	1	1	4	6	4	7	1	5	1	3.20710678118655	-4.62132034355964
v170	70	Male	89	93	80	100	r409	54	Female	0	10	10	1	8	8	2	2	4	4	4	4	1	1	8	8	4	1	8	8	10.889087296526	9.88908729652601
v170	70	Male	89	93	80	100	r433	56	Female	0	7	9	8	4	3	2	5	2	3	4	3	2	1	6	7	5	3	6	4	6.41421356237309	0
v170	70	Male	89	93	80	100	r238	57	Male	0	7	8	1	4	5	6	6	4	3	5	6	4	3	7	4	6	6	6	4	2.70710678118655	-3.62132034355964
v170	70	Male	89	93	80	100	r434	57	Male	0	4	5	4	3	2	1	7	3	4	3	6	3	4	3	4	7	6	2	5	-1.4142135623731	-4.32842712474619
v170	70	Male	89	93	80	100	r214	57	Male	1	5	6	7	5	4	5	4	3	2	6	6	2	3	6	6	3	5	6	5	7.03553390593274	-1.4142135623731
v170	70	Male	89	93	80	100	r411	59	Female	0	3	3	3	2	3	7	6	6	2	8	5	1	5	4	6	7	5	4	3	2	-7.53553390593274
v170	70	Male	89	93	80	100	r435	59	Female	0	7	5	5	3	4	6	6	3	3	5	5	3	4	5	5	5	5	5	4	2.56066017177982	-4.26776695296637
v170	70	Male	89	93	80	100	r24	60	Female	0	5	7	5	6	3	7	4	4	4	4	4	2	2	4	5	4	4	7	6	4.26776695296637	0.767766952966369
v170	70	Male	89	93	80	100	r272	60	Male	0	5	7	5	2	2	6	3	1	1	8	8	1	2	8	7	3	3	8	2	12.3639610306789	-6.03553390593274
v170	70	Male	89	93	80	100	r421	61	Female	0	4	7	4	2	4	5	4	5	3	5	6	2	3	6	6	5	2	6	3	5.26776695296637	-1.85355339059327
v170	70	Male	89	93	80	100	r27	62	Male	0	4	8	1	5	6	3	3	5	6	4	3	3	3	6	6	4	2	7	7	4.41421356237309	6.74264068711929
v170	70	Male	89	93	80	100	r202	63	Female	0	7	8	6	6	7	2	3	1	8	7	1	1	2	4	5	4	1	3	7	4.41421356237309	6.12132034355964
v170	70	Male	89	93	80	100	r162	65	Female	0	1	5	6	1	3	3	3	3	4	5	4	3	4	3	1	3	4	6	2	-0.439339828220179	-1.35355339059327
v170	70	Male	89	93	80	100	r183	67	Female	0	3	4	6	1	3	7	7	2	2	5	6	2	2	6	6	7	7	6	2	4.35355339059327	-9.59619407771256
v192	36	Female	57	79	20	100	r436	18	Female	0	2	4	9	1	2	3	7	1	6	8	1	1	3	5	4	7	1	2	3	2.14644660940673	-5.26776695296637
v192	36	Female	57	79	20	100	r437	19	Female	0	3	2	4	2	2	7	7	3	4	6	6	3	4	4	3	7	6	4	3	-0.353553390593274	-8.88908729652601
v192	36	Female	57	79	20	100	r35	19	Female	0	NA	NA	NA	7	NA	5	3	1	4	3	7	7	1	2	2	4	8	4	2	-2.35355339059327	NA
v192	36	Female	57	79	20	100	r263	20	Female	0	4	4	5	1	1	2	2	2	1	2	2	4	4	2	3	3	6	4	2	-2.20710678118655	-2.41421356237309
v192	36	Female	57	79	20	100	r362	21	Female	1	5	5	3	3	2	6	7	3	2	6	6	5	4	4	5	6	6	4	3	0.707106781186548	-8.24264068711929
v192	36	Female	57	79	20	100	r438	21	Other	0	5	3	1	4	4	3	3	3	2	5	3	6	3	3	2	1	2	6	1	0.474873734152916	1.35355339059327
v192	36	Female	57	79	20	100	r363	24	Female	0	6	7	5	2	3	7	6	2	2	6	6	3	3	5	6	7	3	4	3	4.26776695296637	-7.88908729652601
v192	36	Female	57	79	20	100	r225	25	Male	0	6	7	4	4	6	7	2	4	3	4	4	2	4	4	6	2	4	6	6	4.47487373415292	2.26776695296637
v192	36	Female	57	79	20	100	r439	26	Male	0	5	7	7	5	2	3	5	6	5	6	4	5	7	6	3	3	4	5	5	-0.792893218813452	0.914213562373095
v192	36	Female	57	79	20	100	r342	28	Female	0	9	5	4	4	3	6	6	4	1	2	1	1	3	3	5	5	5	4	4	0.585786437626905	-2.5
v192	36	Female	57	79	20	100	r440	32	Male	0	5	5	4	3	5	4	3	2	4	3	3	4	3	2	2	4	5	3	4	-2.20710678118655	-0.207106781186548
v192	36	Female	57	79	20	100	r388	33	Female	1	7	8	2	3	6	4	4	6	3	4	2	2	3	7	6	4	3	7	5	4.70710678118655	3.32842712474619
v192	36	Female	57	79	20	100	r441	33	Male	0	3	3	4	4	3	3	5	4	4	4	4	5	6	3	4	3	4	3	4	-2	-0.5
v192	36	Female	57	79	20	100	r149	36	Male	1	3	8	1	7	6	2	3	2	6	4	7	2	2	6	7	2	3	7	7	8.74264068711929	6.12132034355964
v192	36	Female	57	79	20	100	r121	50	Male	1	8	7	4	3	4	6	3	1	1	8	7	1	2	8	8	2	2	5	6	13.5710678118655	-3.12132034355964
v192	36	Female	57	79	20	100	r213	51	Male	0	1	5	9	1	6	7	NA	1	5	5	5	1	5	5	5	3	6	5	1	2.35355339059327	NA
v192	36	Female	57	79	20	100	r442	52	Female	0	8	8	6	3	6	7	7	2	7	1	7	3	2	5	5	4	2	5	6	3.91421356237309	-0.378679656440357
v192	36	Female	57	79	20	100	r432	53	Female	0	6	6	6	4	4	4	5	2	1	5	5	1	4	5	5	4	5	5	5	5.32842712474619	-2.62132034355964
v192	36	Female	57	79	20	100	r392	53	Female	0	4	2	9	1	1	7	7	1	1	1	1	1	1	5	5	7	1	5	1	3.29289321881345	-6.70710678118655
v192	36	Female	57	79	20	100	r94	53	Male	0	4	4	8	1	2	1	6	1	1	2	3	1	1	3	1	6	3	2	1	-0.0606601717798214	-5.18198051533946
v192	36	Female	57	79	20	100	r443	61	Female	0	8	8	8	4	8	7	6	4	2	7	2	5	4	6	5	6	6	7	2	1	-2.62132034355964
v192	36	Female	57	79	20	100	r444	61	Male	1	3	2	9	2	3	5	4	2	2	7	7	2	5	3	5	5	4	4	2	2.97487373415292	-6.59619407771256
v192	36	Female	57	79	20	100	r445	63	Female	0	8	8	1	5	6	4	5	4	2	5	5	5	5	6	6	5	4	5	5	2.76776695296637	-0.0606601717798214
v192	36	Female	57	79	20	100	r129	65	Male	0	1	2	10	1	1	3	7	1	4	4	4	4	7	3	3	7	7	1	2	-5.32842712474619	-8.94974746830583
v192	36	Female	57	79	20	100	r163	66	Female	0	9	8	4	4	5	3	2	3	4	3	3	4	3	4	4	2	3	4	5	1.56066017177982	3.76776695296637
v192	36	Female	57	79	20	100	r446	69	Female	0	4	5	5	1	4	2	5	4	4	3	4	4	3	4	4	3	4	4	1	-0.560660171779821	-1.35355339059327
v192	36	Female	57	79	20	100	r275	72	Female	0	8	8	4	6	6	5	4	3	2	7	7	1	2	7	7	5	3	6	6	10.0961940777126	-0.267766952966369
v197	50	Female	57	69	27	100	r447	18	Female	0	4	5	5	2	4	7	6	4	3	4	3	4	3	5	4	6	3	4	2	-0.0606601717798214	-4.56066017177982
v197	50	Female	57	69	27	100	r55	18	Male	0	4	1	6	4	3	5	6	2	2	1	3	1	2	5	5	6	3	4	3	2.79289321881345	-2.70710678118655
v197	50	Female	57	69	27	100	r328	18	Male	0	3	6	4	2	4	4	6	3	6	3	2	4	6	3	4	3	5	3	2	-3.97487373415292	-1.64644660940673
v197	50	Female	57	69	27	100	r330	19	Male	0	4	9	3	6	5	3	2	8	8	1	1	8	8	1	1	3	1	1	1	-12.6568542494924	7.24264068711929
v197	50	Female	57	69	27	100	r59	20	Female	2	8	8	5	4	2	4	6	3	5	6	4	3	3	6	6	7	4	6	5	3.70710678118655	-2.70710678118655
v197	50	Female	57	69	27	100	r448	20	Female	0	1	3	9	1	3	8	8	2	2	6	7	2	6	6	2	8	7	2	1	-1.06066017177982	-13.4246212024587
v197	50	Female	57	69	27	100	r423	21	Female	0	1	1	10	1	1	4	3	1	1	5	5	1	5	3	3	6	6	5	1	0.707106781186548	-7.44974746830583
v197	50	Female	57	69	27	100	r104	21	Male	1	3	4	5	3	6	7	6	3	3	3	6	5	6	3	2	8	3	4	2	-3.70710678118655	-4.82842712474619
v197	50	Female	57	69	27	100	r449	21	Male	1	9	8	3	6	3	7	7	2	1	6	6	1	3	6	6	8	5	6	5	6.47487373415292	-6.38908729652601
v197	50	Female	57	69	27	100	r5	23	Male	2	2	4	3	4	1	6	6	3	3	4	4	3	4	4	4	7	7	5	3	-0.914213562373095	-6.32842712474619
v197	50	Female	57	69	27	100	r450	24	Male	0	6	7	7	4	5	6	6	2	3	3	6	2	3	5	5	6	6	5	4	2.85355339059327	-3.97487373415292
v197	50	Female	57	69	27	100	r401	25	Female	0	10	10	1	8	8	1	1	8	1	1	1	1	1	8	8	1	1	8	8	9.47487373415292	14.4246212024587
v197	50	Female	57	69	27	100	r171	28	Female	0	6	5	4	3	4	6	3	4	3	4	2	4	5	2	5	6	6	5	3	-2.76776695296637	-2.06066017177982
v197	50	Female	57	69	27	100	r364	29	Female	0	6	6	8	5	4	6	5	2	2	2	2	1	2	7	4	7	3	6	4	4	-1
v197	50	Female	57	69	27	100	r451	34	Female	1	9	10	4	6	7	3	3	1	1	1	1	2	1	7	7	3	2	8	6	8.68198051533946	6.68198051533946
v197	50	Female	57	69	27	100	r377	35	Male	1	5	5	6	2	2	1	7	3	2	6	6	2	2	6	6	7	4	NA	2	NA	NA
v197	50	Female	57	69	27	100	r452	38	Male	0	8	6	8	1	5	2	3	4	3	2	2	2	3	3	3	2	3	4	3	0.146446609406726	2.26776695296637
v197	50	Female	57	69	27	100	r89	39	Female	1	4	3	7	2	2	8	7	4	2	4	3	3	4	4	5	7	6	4	2	-1.12132034355964	-8.32842712474619
v197	50	Female	57	69	27	100	r254	40	Male	0	3	4	9	1	4	6	7	6	5	6	6	5	4	5	2	4	6	4	1	-2.41421356237309	-6.12132034355964
v197	50	Female	57	69	27	100	r117	41	Female	0	NA	NA	NA	3	5	5	2	4	2	4	5	2	5	7	5	5	8	6	1	1.43933982822018	-2.68198051533946
v197	50	Female	57	69	27	100	r453	45	Female	0	7	8	4	2	5	4	5	2	2	4	6	1	2	6	6	5	2	6	5	8.03553390593274	-1.70710678118655
v197	50	Female	57	69	27	100	r19	47	Male	2	5	6	3	3	5	5	6	3	6	2	4	3	3	6	5	6	3	5	3	1.0857864376269	-0.792893218813452
v197	50	Female	57	69	27	100	r454	48	Female	2	4	6	4	4	5	3	5	5	1	2	5	2	5	7	6	6	3	5	4	3.35355339059327	0.146446609406726
v197	50	Female	57	69	27	100	r349	50	Female	0	5	7	7	4	3	7	7	3	3	4	4	4	3	6	7	7	4	5	4	3	-4.91421356237309
v197	50	Female	57	69	27	100	r93	51	Female	0	4	4	8	4	4	5	3	5	3	4	5	5	3	3	4	4	5	4	4	-0.5	-0.707106781186548
v197	50	Female	57	69	27	100	r455	53	Female	0	4	8	9	2	6	4	2	2	2	4	6	2	2	6	4	3	3	4	2	5.12132034355964	-1.12132034355964
v197	50	Female	57	69	27	100	r456	57	Female	0	6	6	6	3	3	7	7	5	6	6	6	5	6	7	5	7	4	4	3	-0.560660171779821	-5.76776695296637
v197	50	Female	57	69	27	100	r410	57	Male	0	6	6	9	3	2	8	8	1	3	4	6	4	2	6	NA	8	4	5	3	NA	-9.03553390593274
v197	50	Female	57	69	27	100	r239	58	Female	1	8	8	6	4	3	6	6	2	2	6	6	2	3	5	6	7	2	6	4	6.18198051533946	-4.97487373415292
v197	50	Female	57	69	27	100	r242	59	Female	1	7	8	2	5	6	3	3	2	1	7	6	2	2	6	6	3	2	6	6	10.0104076400857	1.43933982822018
v197	50	Female	57	69	27	100	r445	63	Female	0	8	8	2	5	6	4	4	5	5	5	5	3	6	6	7	4	3	5	5	3.06066017177982	2.56066017177982
v197	50	Female	57	69	27	100	r387	67	Female	0	5	7	3	1	5	5	7	2	2	3	5	2	5	5	5	7	5	6	5	2.56066017177982	-4.76776695296637
v197	50	Female	57	69	27	100	r244	69	Female	0	6	9	6	4	5	7	5	2	1	6	6	2	3	5	6	6	2	7	5	7.59619407771256	-3.26776695296637
v197	50	Female	57	69	27	100	r261	71	Male	0	2	6	7	2	4	3	3	4	5	6	5	2	1	2	1	4	2	2	6	1.4142135623731	0
v197	50	Female	57	69	27	100	r131	72	Female	0	3	6	5	1	1	5	2	1	1	7	6	1	1	5	1	2	4	2	1	4.82842712474619	-7.44974746830583
v197	50	Female	57	69	27	100	r398	72	Male	0	4	4	4	5	3	4	4	4	5	4	3	6	3	3	3	3	3	3	5	-1.5	1.4142135623731
v197	50	Female	57	69	27	100	r339	73	Female	0	7	8	3	6	5	6	6	2	1	3	6	2	3	6	6	7	3	4	6	5.62132034355964	-2.62132034355964
v207	25	Female	84	96	70	97	r80	20	Male	0	6	5	2	4	8	6	6	5	6	6	5	3	4	3	4	7	6	3	3	-2.47487373415292	-2.47487373415292
v207	25	Female	84	96	70	97	r316	21	Female	1	8	6	9	3	4	4	6	4	4	4	5	4	1	7	8	6	6	7	7	6.06066017177982	-1.14644660940673
v207	25	Female	84	96	70	97	r423	21	Female	0	2	4	8	3	1	8	4	2	1	6	5	7	7	3	4	7	6	5	1	-3.14644660940673	-9.30330085889911
v207	25	Female	84	96	70	97	r81	21	Female	1	4	5	3	4	4	5	5	3	3	6	6	3	4	6	5	5	4	5	4	4.12132034355964	-3.12132034355964
v207	25	Female	84	96	70	97	r279	21	Male	0	4	4	6	3	2	6	7	3	2	4	6	2	6	5	4	7	3	6	3	1.9142135623731	-6.12132034355964
v207	25	Female	84	96	70	97	r457	22	Female	0	6	5	4	2	5	6	6	2	1	3	2	1	1	8	6	6	2	7	4	7.76776695296637	-2.14644660940673
v207	25	Female	84	96	70	97	r458	25	Male	3	6	5	1	4	4	5	5	4	5	5	4	4	4	5	4	5	5	4	4	-0.207106781186548	-1.70710678118655
v207	25	Female	84	96	70	97	r141	26	Female	1	4	3	1	1	2	7	8	1	3	6	5	4	4	3	5	8	6	2	3	-0.707106781186548	-11.6568542494924
v207	25	Female	84	96	70	97	r142	27	Female	1	8	9	1	5	7	2	2	5	2	8	5	1	1	7	7	2	1	8	6	12.0104076400857	5.76776695296637
v207	25	Female	84	96	70	97	r459	31	Female	0	8	8	5	4	6	3	5	3	3	6	NA	3	4	6	6	5	3	6	6	NA	NA
v207	25	Female	84	96	70	97	r299	31	Female	0	8	8	5	4	4	6	6	2	4	4	4	2	2	6	6	7	3	6	5	5.06066017177982	-2.35355339059327
v207	25	Female	84	96	70	97	r460	31	Female	0	4	7	1	2	2	6	6	2	8	6	8	1	1	7	7	6	5	7	3	7.06066017177982	-5.76776695296637
v207	25	Female	84	96	70	97	r88	37	Female	0	7	5	6	2	2	5	7	5	6	4	4	3	3	6	6	7	3	5	6	2.29289321881345	-2.58578643762691
v207	25	Female	84	96	70	97	r379	37	Male	0	7	8	1	1	6	2	5	2	2	6	7	2	2	6	5	3	2	6	6	9.15685424949238	-0.707106781186548
v207	25	Female	84	96	70	97	r254	40	Male	0	5	6	7	4	4	6	5	4	2	5	7	3	3	6	4	6	3	4	5	4.12132034355964	-3.62132034355964
v207	25	Female	84	96	70	97	r12	44	Female	0	7	6	1	1	3	6	5	3	2	3	5	3	3	5	5	5	4	5	1	2	-5.62132034355964
v207	25	Female	84	96	70	97	r178	44	Female	0	7	7	4	4	7	6	6	1	1	2	6	1	1	7	7	5	1	6	6	10.2426406871193	-0.5
v207	25	Female	84	96	70	97	r416	44	Female	0	4	5	1	5	3	6	6	5	5	3	4	1	3	6	5	6	4	7	6	3.5	0.121320343559643
v207	25	Female	84	96	70	97	r305	46	Female	0	5	3	1	2	2	6	6	2	2	6	6	2	5	6	6	2	5	6	3	6.03553390593274	-6.12132034355964
v207	25	Female	84	96	70	97	r92	47	Female	0	8	7	2	4	4	6	5	4	1	6	6	1	1	7	7	5	5	4	4	7.76776695296637	-4.68198051533946
v207	25	Female	84	96	70	97	r159	55	Male	0	5	5	5	6	6	3	3	6	5	5	4	3	3	5	7	3	6	7	7	4.06066017177982	5.47487373415292
v207	25	Female	84	96	70	97	r461	57	Female	0	5	6	1	2	6	6	3	3	3	6	6	3	4	6	3	3	3	6	2	3.82842712474619	-1.9142135623731
v207	25	Female	84	96	70	97	r310	58	Female	0	4	5	6	3	2	4	6	2	1	4	7	4	4	4	4	6	2	4	4	2.82842712474619	-5.32842712474619
v207	25	Female	84	96	70	97	r311	59	Female	0	7	7	7	7	7	5	6	1	2	7	7	1	1	7	NA	6	2	7	7	NA	-0.267766952966369
v207	25	Female	84	96	70	97	r312	60	Female	1	8	9	1	7	8	7	7	8	1	5	1	1	2	8	7	7	1	8	7	7.41421356237309	4.03553390593274
v207	25	Female	84	96	70	97	r23	60	Female	0	5	7	4	7	8	2	2	6	7	3	3	7	7	1	2	4	6	1	5	-9.38908729652601	6.56066017177982
v207	25	Female	84	96	70	97	r462	71	Female	0	5	3	5	2	2	6	7	2	2	6	4	7	4	5	5	7	7	2	2	-1.9142135623731	-10.1568542494924
v212	33	Female	81	98	67	88	r463	18	Female	0	4	4	1	1	1	5	4	1	1	1	3	4	3	3	2	3	3	1	2	-1.35355339059327	-5.26776695296637
v212	33	Female	81	98	67	88	r204	18	Female	0	6	5	3	2	2	2	6	4	3	2	2	2	2	2	3	6	2	3	3	-1.26776695296637	-1.64644660940673
v212	33	Female	81	98	67	88	r185	19	Female	0	6	8	3	6	2	6	5	3	6	2	3	4	6	5	5	5	6	2	5	-2.82842712474619	-1.5
v212	33	Female	81	98	67	88	r103	19	Female	0	5	5	4	5	4	2	2	5	5	3	5	3	5	4	4	3	2	3	4	0	3.91421356237309
v212	33	Female	81	98	67	88	r448	20	Female	0	5	5	3	2	1	8	8	5	1	1	2	3	2	5	4	8	8	2	1	-3.65685424949238	-10.0355339059327
v212	33	Female	81	98	67	88	r83	25	Female	5	3	7	1	2	2	7	6	6	7	4	4	7	6	4	2	6	7	2	2	-8.44974746830583	-5.91421356237309
v212	33	Female	81	98	67	88	r464	26	Female	0	5	4	5	4	2	7	7	5	7	4	4	6	4	3	4	7	8	4	4	-5.38908729652601	-5.06066017177982
v212	33	Female	81	98	67	88	r465	26	Male	0	7	9	6	4	4	6	5	2	3	2	5	1	3	6	7	5	3	7	5	6.62132034355964	-0.792893218813452
v212	33	Female	81	98	67	88	r318	28	Male	0	6	3	1	1	1	8	5	1	1	1	1	1	1	1	3	5	1	5	1	1	-5.5
v212	33	Female	81	98	67	88	r466	29	Female	0	1	3	3	2	2	3	7	1	2	4	4	4	5	3	4	6	4	4	1	-1	-6.53553390593274
v212	33	Female	81	98	67	88	r467	42	Female	1	5	7	3	3	4	5	6	3	3	5	5	3	3	5	5	6	4	5	3	2.70710678118655	-4.12132034355964
v212	33	Female	81	98	67	88	r303	43	Female	0	5	4	5	4	4	4	4	5	5	3	4	4	4	3	4	4	3	4	4	-1.20710678118655	1.4142135623731
v212	33	Female	81	98	67	88	r380	46	Male	0	6	6	6	2	3	7	7	2	2	7	6	2	2	6	7	7	5	7	2	6.62132034355964	-8.74264068711929
v212	33	Female	81	98	67	88	r307	47	Female	0	5	8	3	6	1	4	4	3	6	5	6	6	6	2	5	5	3	2	2	-3.20710678118655	-2.62132034355964
v212	33	Female	81	98	67	88	r442	52	Female	0	8	8	2	3	3	7	8	1	1	7	8	2	1	7	7	8	3	6	3	9.38908729652601	-9.80330085889911
v212	33	Female	81	98	67	88	r291	53	Male	0	5	6	7	2	2	7	1	2	3	6	6	2	1	5	5	3	3	5	2	6.32842712474619	-4.12132034355964
v212	33	Female	81	98	67	88	r124	54	Male	1	5	8	3	2	2	2	7	3	2	3	2	3	2	6	6	3	5	4	2	2.79289321881345	-3.20710678118655
v212	33	Female	81	98	67	88	r309	55	Female	1	8	9	3	6	7	6	3	2	2	2	2	2	3	6	6	5	2	7	6	5.62132034355964	4.12132034355964
v212	33	Female	81	98	67	88	r468	56	Female	0	NA	NA	NA	1	2	7	7	1	1	6	6	2	3	6	5	7	1	5	2	6.18198051533946	-9.38908729652601
v212	33	Female	81	98	67	88	r469	57	Female	2	7	6	5	4	3	4	3	3	1	4	4	3	4	4	4	3	4	4	4	2.26776695296637	-1.06066017177982
v212	33	Female	81	98	67	88	r470	57	Female	0	5	6	2	3	4	6	4	6	7	4	4	6	6	3	4	4	5	3	3	-5.32842712474619	-0.792893218813452
v212	33	Female	81	98	67	88	r410	57	Male	0	9	9	8	NA	7	3	3	1	2	6	2	1	2	7	5	3	NA	8	7	NA	NA
v212	33	Female	81	98	67	88	r310	58	Female	0	4	4	2	2	2	6	6	5	3	3	3	4	6	3	3	7	6	4	3	-4.82842712474619	-5.41421356237309
v212	33	Female	81	98	67	88	r435	59	Female	0	5	5	6	4	5	5	4	5	5	6	4	5	5	4	5	4	4	4	4	-0.5	0
v212	33	Female	81	98	67	88	r24	60	Female	0	7	7	4	6	5	4	3	1	2	6	6	1	2	5	6	3	2	6	6	9.65685424949238	1.29289321881345
v212	33	Female	81	98	67	88	r260	60	Male	0	7	7	6	5	5	6	5	3	3	4	5	4	4	5	5	6	3	5	5	2.41421356237309	-1.20710678118655
v212	33	Female	81	98	67	88	r219	64	Female	0	5	5	4	5	6	4	4	4	5	5	5	5	3	4	3	5	4	5	5	0.207106781186548	1.5
v212	33	Female	81	98	67	88	r244	69	Female	0	7	8	5	4	6	7	6	2	2	7	6	2	2	6	5	7	2	7	5	7.74264068711929	-3.62132034355964
v212	33	Female	81	98	67	88	r471	86	Male	0	6	5	2	2	5	4	4	2	5	2	3	1	2	6	4	4	2	6	4	4.20710678118655	1.62132034355964
v218	32	Female	76	77	63	98	r472	18	Female	0	8	8	1	5	8	1	1	2	3	3	2	1	2	8	7	1	1	6	7	9.88908729652601	9.38908729652601
v218	32	Female	76	77	63	98	r340	19	Female	0	3	5	7	1	2	7	7	2	1	2	6	4	2	5	3	7	7	3	2	-0.414213562373095	-10.4497474683058
v218	32	Female	76	77	63	98	r330	19	Male	0	7	6	1	2	8	2	3	2	1	7	2	1	5	8	3	6	2	7	2	4.97487373415292	0.732233047033631
v218	32	Female	76	77	63	98	r448	20	Female	0	9	7	1	6	7	3	2	2	2	7	7	3	4	6	4	2	2	7	7	8.57106781186548	4
v218	32	Female	76	77	63	98	r135	20	Male	0	5	6	1	5	6	3	3	5	3	4	NA	3	4	6	5	4	3	5	5	NA	NA
v218	32	Female	76	77	63	98	r80	20	Male	0	5	6	4	4	5	6	6	4	4	3	3	2	3	5	5	5	5	5	3	1.0857864376269	-1.5
v218	32	Female	76	77	63	98	r60	21	Female	0	8	8	1	4	3	8	8	2	2	8	8	1	1	7	7	8	5	6	3	8.82842712474619	-10.1568542494924
v218	32	Female	76	77	63	98	r64	22	Female	0	7	8	3	5	6	4	4	3	3	5	6	3	3	6	6	4	4	7	6	6.53553390593274	1.5
v218	32	Female	76	77	63	98	r473	23	Female	0	5	5	3	2	4	4	3	2	1	2	2	1	1	5	6	3	2	6	5	6.97487373415292	1.26776695296637
v218	32	Female	76	77	63	98	r65	23	Male	0	6	8	8	5	5	6	5	4	3	7	3	3	6	6	7	6	4	7	6	4.12132034355964	-0.5
v218	32	Female	76	77	63	98	r425	27	Female	0	7	9	4	4	6	5	3	1	1	5	6	1	2	7	7	4	3	7	4	10.0961940777126	-0.767766952966369
v218	32	Female	76	77	63	98	r265	27	Female	0	5	8	2	3	6	8	5	2	2	2	3	2	2	7	6	2	5	6	4	5.91421356237309	-1.29289321881345
v218	32	Female	76	77	63	98	r333	28	Male	0	4	7	1	6	7	5	2	5	5	5	6	2	3	7	7	5	2	6	6	6.62132034355964	4.41421356237309
v218	32	Female	76	77	63	98	r296	29	Female	0	7	5	3	5	5	2	3	1	1	1	7	1	1	3	5	4	2	5	4	6.18198051533946	1.43933982822018
v218	32	Female	76	77	63	98	r282	29	Male	0	6	7	4	5	6	3	3	2	3	5	6	2	3	6	6	3	3	6	6	7.74264068711929	2.5
v218	32	Female	76	77	63	98	r208	30	Female	0	5	3	4	5	4	6	7	3	4	5	5	3	5	7	7	7	4	7	5	4.41421356237309	-2.70710678118655
v218	32	Female	76	77	63	98	r43	32	Female	0	8	8	4	5	6	2	4	1	1	6	3	2	3	6	5	1	3	6	5	7.94974746830583	2.5
v218	32	Female	76	77	63	98	r474	34	Female	0	7	7	6	5	4	7	5	2	3	5	5	1	2	7	7	5	5	7	4	7.62132034355964	-2.91421356237309
v218	32	Female	76	77	63	98	r475	36	Male	1	6	8	2	5	5	3	4	3	2	5	7	2	3	7	7	5	2	6	5	8.38908729652601	0.439339828220179
v218	32	Female	76	77	63	98	r379	37	Male	0	6	6	1	2	5	6	4	2	7	3	6	2	2	5	5	2	4	6	5	4.76776695296637	0.267766952966369
v218	32	Female	76	77	63	98	r47	39	Female	0	5	4	1	2	2	8	7	2	2	2	2	2	6	6	5	7	2	4	3	0.792893218813452	-6.20710678118655
v218	32	Female	76	77	63	98	r154	45	Male	0	5	7	7	4	5	5	4	2	3	4	3	3	4	5	5	4	3	6	5	3.62132034355964	0.707106781186548
v218	32	Female	76	77	63	98	r476	52	Female	0	8	8	2	5	7	2	2	2	2	8	7	2	3	6	7	2	2	7	5	10.7175144212722	2.93933982822018
v218	32	Female	76	77	63	98	r237	54	Female	0	5	5	3	4	5	2	4	6	6	2	2	7	6	2	1	5	5	2	3	-9.59619407771256	2.56066017177982
v218	32	Female	76	77	63	98	r352	55	Female	0	9	9	2	5	8	1	1	2	2	7	7	1	2	7	7	1	1	8	6	13.278174593052	6.20710678118655
v218	32	Female	76	77	63	98	r257	56	Male	0	5	9	4	6	5	2	4	1	1	7	7	1	2	7	7	6	2	7	6	11.5104076400857	0.0251262658470837
v218	32	Female	76	77	63	98	r461	57	Female	0	4	5	1	4	3	6	4	3	2	6	4	4	3	6	4	4	6	5	4	2.91421356237309	-3.62132034355964
v218	32	Female	76	77	63	98	r477	57	Female	0	6	6	1	1	3	5	5	4	5	6	5	4	4	4	5	5	6	4	2	-0.560660171779821	-5.47487373415292
v218	32	Female	76	77	63	98	r410	57	Male	0	8	6	3	5	8	3	2	1	1	2	1	1	2	5	7	2	1	8	7	9.09619407771256	7.88908729652601
v218	32	Female	76	77	63	98	r25	61	Female	1	7	2	3	2	3	7	2	6	2	3	2	3	4	6	6	2	2	5	3	2.85355339059327	0.474873734152916
v218	32	Female	76	77	63	98	r130	70	Female	0	NA	NA	NA	1	6	6	5	2	3	6	1	1	1	7	6	5	1	7	6	8.68198051533946	-0.232233047033631
v218	32	Female	76	77	63	98	r422	74	Male	0	8	8	1	6	6	4	5	5	6	4	4	6	3	7	6	4	3	7	7	3.41421356237309	5.03553390593274
v229	27	Female	61	68	36	100	r478	18	Female	0	5	4	7	3	3	3	3	3	2	3	2	3	3	4	4	2	3	4	2	1.35355339059327	0.353553390593274
v229	27	Female	61	68	36	100	r472	18	Female	0	3	8	3	2	4	5	7	1	2	4	2	2	5	5	1	2	4	7	2	1.62132034355964	-3
v229	27	Female	61	68	36	100	r31	18	Male	0	2	5	7	2	5	4	5	5	3	2	2	5	3	2	2	2	2	2	2	-3.41421356237309	0.414213562373095
v229	27	Female	61	68	36	100	r34	19	Female	0	4	5	6	2	2	2	5	3	4	2	5	3	6	5	7	6	4	5	2	0.439339828220179	-2.56066017177982
v229	27	Female	61	68	36	100	r277	20	Female	0	3	5	4	1	3	6	8	5	6	3	3	6	5	4	4	8	6	4	2	-6.09619407771256	-6.06066017177982
v229	27	Female	61	68	36	100	r143	27	Male	0	5	6	7	6	6	8	1	6	6	1	3	4	1	5	4	3	7	5	3	-1.53553390593274	3.62132034355964
v229	27	Female	61	68	36	100	r426	29	Female	0	8	8	4	6	4	5	4	2	2	2	4	2	2	5	6	3	2	6	6	6.68198051533946	2.26776695296637
v229	27	Female	61	68	36	100	r252	30	Male	0	2	3	9	7	6	2	4	3	3	2	5	4	5	2	2	3	3	6	6	-0.0251262658470837	5.26776695296637
v229	27	Female	61	68	36	100	r460	31	Female	0	1	7	3	2	4	6	5	1	1	8	8	1	1	7	6	7	5	8	3	10.0961940777126	-7.80330085889911
v229	27	Female	61	68	36	100	r230	35	Female	0	3	3	6	2	6	2	2	2	5	2	6	2	4	5	5	2	2	6	4	4.47487373415292	3.76776695296637
v229	27	Female	61	68	36	100	r475	36	Male	1	3	5	7	6	6	2	2	5	3	3	4	5	5	2	3	3	3	2	4	-2.85355339059327	4.35355339059327
v229	27	Female	61	68	36	100	r253	37	Male	0	5	5	5	3	6	6	2	4	5	5	5	3	4	4	2	3	3	4	5	0.914213562373095	1.20710678118655
v229	27	Female	61	68	36	100	r320	38	Female	0	2	7	7	7	3	2	6	3	2	3	2	5	5	5	5	4	2	5	6	1.76776695296637	2.76776695296637
v229	27	Female	61	68	36	100	r255	43	Female	0	3	6	8	6	4	1	1	2	3	7	4	1	2	5	5	1	1	8	7	10.2175144212722	6.47487373415292
v229	27	Female	61	68	36	100	r453	45	Female	0	7	8	4	6	5	3	4	4	3	4	4	3	4	6	5	3	3	6	5	4.12132034355964	3.41421356237309
v229	27	Female	61	68	36	100	r92	47	Female	0	6	6	8	7	5	6	3	6	6	4	6	3	3	4	4	3	4	5	7	2.06066017177982	3.97487373415292
v229	27	Female	61	68	36	100	r71	50	Female	0	6	8	3	5	5	1	3	1	1	6	5	1	1	6	6	1	1	6	5	11.3639610306789	3
v229	27	Female	61	68	36	100	r72	52	Female	0	7	7	1	3	3	4	5	3	3	3	5	3	3	4	4	5	3	6	4	2.41421356237309	-1.5
v229	27	Female	61	68	36	100	r381	53	Female	0	4	6	5	7	5	3	3	4	6	5	6	6	6	3	3	3	3	3	7	-1.23223304703363	4.06066017177982
v229	27	Female	61	68	36	100	r50	54	Female	0	2	5	2	4	3	5	5	7	4	5	5	7	7	3	2	3	2	2	2	-5.20710678118655	-1.5
v229	27	Female	61	68	36	100	r468	56	Female	0	NA	NA	NA	2	2	5	7	3	4	4	4	3	5	3	4	7	6	5	2	-2.26776695296637	-6.47487373415292
v229	27	Female	61	68	36	100	r420	56	Female	1	2	2	5	7	8	2	1	8	8	2	1	7	7	1	2	1	7	2	7	-9.74264068711929	10.9497474683058
v229	27	Female	61	68	36	100	r355	63	Female	0	6	2	2	6	3	3	3	4	6	6	6	3	2	6	2	3	2	2	6	3.26776695296637	1.85355339059327
v229	27	Female	61	68	36	100	r164	66	Female	0	5	6	7	7	6	3	1	5	4	4	4	4	5	4	4	3	2	6	7	1.97487373415292	7.68198051533946
v229	27	Female	61	68	36	100	r293	70	Female	0	7	5	2	4	5	5	6	4	4	4	4	4	4	4	4	5	4	5	4	0	-1
v229	27	Female	61	68	36	100	r261	71	Male	0	3	7	7	6	6	3	3	6	6	3	3	6	6	2	2	3	6	2	6	-6.47487373415292	4.76776695296637
v229	27	Female	61	68	36	100	r54	80	Female	0	5	6	1	5	5	3	6	3	4	6	6	4	5	5	5	5	4	6	5	2.97487373415292	-0.560660171779821
v231	62	Male	91	81	95	93	r479	18	Female	0	5	9	1	6	5	6	4	2	8	6	5	2	NA	8	7	5	4	7	5	NA	1.20710678118655
v231	62	Male	91	81	95	93	r169	18	Male	0	3	10	3	8	4	3	2	8	8	8	8	8	8	1	1	6	5	4	4	-8.06066017177982	2.43933982822018
v231	62	Male	91	81	95	93	r247	20	Male	0	5	4	4	4	4	5	6	4	4	4	5	4	6	5	4	3	6	4	4	-0.5	-2.20710678118655
v231	62	Male	91	81	95	93	r399	21	Female	0	4	8	2	1	5	4	2	2	2	3	2	1	1	8	8	1	1	8	8	12.3033008588991	4.59619407771256
v231	62	Male	91	81	95	93	r360	21	Female	0	4	9	2	4	3	6	6	4	2	3	5	2	2	6	5	6	4	6	4	4.20710678118655	-3.20710678118655
v231	62	Male	91	81	95	93	r108	25	Female	0	8	7	1	4	6	4	4	3	2	4	5	1	2	7	8	2	1	8	4	10.5961940777126	2.76776695296637
v231	62	Male	91	81	95	93	r480	25	Female	0	1	4	3	4	3	3	4	7	6	3	3	8	7	2	2	5	7	3	3	-10.0961940777126	0.353553390593274
v231	62	Male	91	81	95	93	r190	26	Female	0	4	4	2	3	4	3	6	1	1	6	7	2	4	6	6	5	3	7	3	7.59619407771256	-4.18198051533946
v231	62	Male	91	81	95	93	r402	26	Female	0	8	8	2	NA	NA	NA	NA	NA	NA	NA	NA	NA	NA	NA	NA	NA	NA	6	NA	NA	NA
v231	62	Male	91	81	95	93	r481	28	Female	0	3	9	2	6	7	2	7	3	3	2	3	1	2	7	7	3	1	6	6	7.97487373415292	5.18198051533946
v231	62	Male	91	81	95	93	r482	30	Male	1	1	7	2	7	7	2	1	6	4	3	2	6	1	2	2	1	6	3	6	-2.56066017177982	7.97487373415292
v231	62	Male	91	81	95	93	r483	31	Male	1	7	7	1	7	8	2	1	3	3	5	4	2	2	6	6	1	2	7	7	8.94974746830583	8.82842712474619
v231	62	Male	91	81	95	93	r367	36	Female	0	6	8	6	8	8	1	1	1	1	1	1	1	4	4	8	1	1	8	8	8.44974746830583	11.9497474683058
v231	62	Male	91	81	95	93	r484	37	Female	0	7	7	5	4	5	4	4	3	2	2	2	2	2	2	5	4	2	6	5	2.91421356237309	2.62132034355964
v231	62	Male	91	81	95	93	r485	38	Male	0	4	5	4	5	4	4	6	4	6	5	5	6	6	4	4	6	6	4	4	-3.41421356237309	-1.9142135623731
v231	62	Male	91	81	95	93	r467	42	Female	1	5	5	3	6	6	3	3	5	4	4	4	5	3	3	4	3	5	4	6	-0.146446609406726	4.06066017177982
v231	62	Male	91	81	95	93	r454	48	Female	2	7	8	1	4	5	4	5	4	4	5	3	2	2	3	5	2	2	5	5	4.12132034355964	2.12132034355964
v231	62	Male	91	81	95	93	r430	52	Female	0	2	3	8	5	2	2	4	3	5	5	7	7	7	2	5	2	7	2	6	-2.43933982822018	-1.26776695296637
v231	62	Male	91	81	95	93	r455	53	Female	0	1	1	1	5	5	6	3	6	7	3	2	6	4	2	4	3	3	3	5	-4.12132034355964	4.03553390593274
v231	62	Male	91	81	95	93	r383	54	Female	0	8	5	1	5	6	5	2	1	2	5	2	2	2	6	6	2	2	6	5	7.88908729652601	3.06066017177982
v231	62	Male	91	81	95	93	r486	55	Male	0	7	6	1	5	6	3	2	5	4	5	6	3	5	7	6	2	2	5	6	5.68198051533946	4.76776695296637
v231	62	Male	91	81	95	93	r216	58	Male	0	5	8	2	6	4	6	6	6	4	3	6	4	4	4	4	6	6	4	4	-1.76776695296637	-2.06066017177982
v231	62	Male	91	81	95	93	r77	72	Female	0	4	7	1	6	6	3	1	7	7	3	1	7	6	1	1	3	7	3	2	-10.8033008588991	5.76776695296637
v231	62	Male	91	81	95	93	r339	73	Female	0	7	10	1	7	8	1	1	5	3	5	3	3	1	3	2	2	4	2	6	1.20710678118655	7.20710678118655
v233	63	Female	52	59	68	16	r132	18	Female	0	1	1	1	1	4	5	8	5	5	4	3	8	8	1	1	8	8	1	1	-13.0104076400857	-7.88908729652601
v233	63	Female	52	59	68	16	r167	18	Female	0	8	10	2	7	7	3	3	1	1	4	7	1	1	8	8	5	2	8	7	13.0104076400857	3.64644660940673
v233	63	Female	52	59	68	16	r487	18	Male	0	4	5	7	4	6	5	5	3	3	5	6	2	2	8	6	5	3	6	4	7.47487373415292	-1.06066017177982
v233	63	Female	52	59	68	16	r31	18	Male	0	2	6	7	2	3	4	2	2	3	5	2	3	3	6	3	3	4	6	2	2.56066017177982	-0.853553390593274
v233	63	Female	52	59	68	16	r328	18	Male	0	3	5	7	4	2	7	3	5	5	7	6	5	4	4	2	5	2	6	2	-0.0857864376269049	-2.70710678118655
v233	63	Female	52	59	68	16	r186	19	Female	0	7	7	6	4	6	3	3	4	3	5	3	3	3	6	6	2	3	6	6	5.82842712474619	4.12132034355964
v233	63	Female	52	59	68	16	r263	20	Female	0	5	8	3	1	4	5	3	1	1	1	8	1	3	8	8	1	1	7	3	11.3033008588991	-1.14644660940673
v233	63	Female	52	59	68	16	r448	20	Female	0	1	3	9	3	4	2	3	1	3	3	2	1	4	2	6	1	3	4	6	3.97487373415292	2.76776695296637
v233	63	Female	52	59	68	16	r488	21	Female	0	8	5	5	6	4	2	4	1	1	6	5	1	1	7	8	4	3	7	6	11.8033008588991	0.939339828220179
v233	63	Female	52	59	68	16	r316	21	Female	1	2	5	8	6	5	3	3	3	2	1	4	4	1	1	4	5	4	4	1	-1.4142135623731	1.0857864376269
v233	63	Female	52	59	68	16	r317	24	Female	0	4	6	6	3	4	2	2	2	4	4	3	2	1	4	4	4	2	5	3	3.56066017177982	1.85355339059327
v233	63	Female	52	59	68	16	r107	24	Male	0	4	7	9	5	4	5	6	4	3	NA	5	1	2	6	7	2	5	6	3	NA	NA
v233	63	Female	52	59	68	16	r489	26	Female	0	4	6	5	2	3	3	5	1	1	2	6	1	1	7	6	3	2	5	3	8.68198051533946	-2.56066017177982
v233	63	Female	52	59	68	16	r251	27	Female	0	6	5	3	5	4	3	3	3	1	5	6	2	3	6	5	5	2	7	6	7.59619407771256	1.14644660940673
v233	63	Female	52	59	68	16	r342	28	Female	0	3	5	4	2	2	7	2	1	2	1	2	2	1	4	4	6	3	4	3	1.79289321881345	-3.20710678118655
v233	63	Female	52	59	68	16	r144	29	Female	0	5	5	5	5	5	6	2	2	4	6	5	2	6	5	6	2	5	6	6	5.03553390593274	1
v233	63	Female	52	59	68	16	r475	36	Male	1	4	5	6	2	3	3	3	6	6	3	3	6	6	3	3	3	6	3	5	-5.47487373415292	1.26776695296637
v233	63	Female	52	59	68	16	r114	37	Female	0	5	5	7	3	2	8	8	1	1	1	8	1	1	8	7	7	8	7	3	7.20710678118655	-9.74264068711929
v233	63	Female	52	59	68	16	r151	37	Male	0	6	8	6	5	3	6	7	4	3	3	3	1	1	7	7	7	6	7	4	4.93933982822018	-2.85355339059327
v233	63	Female	52	59	68	16	r346	43	Female	0	6	2	2	6	7	5	7	2	3	4	2	4	2	8	8	3	5	8	6	7.47487373415292	2.26776695296637
v233	63	Female	52	59	68	16	r380	46	Male	0	8	7	3	5	6	3	3	2	3	5	5	2	3	7	6	4	3	7	6	7.88908729652601	2.85355339059327
v233	63	Female	52	59	68	16	r288	47	Female	4	4	5	5	3	5	1	4	4	2	5	3	5	4	4	4	5	4	2	3	-1.20710678118655	-0.621320343559643
v233	63	Female	52	59	68	16	r19	47	Male	2	5	5	2	3	4	6	6	3	3	4	4	3	3	5	7	6	2	7	4	4.76776695296637	-2.14644660940673
v233	63	Female	52	59	68	16	r490	48	Female	0	NA	NA	NA	3	5	6	3	6	7	5	4	4	5	5	5	5	5	5	5	-0.914213562373095	0.914213562373095
v233	63	Female	52	59	68	16	r322	50	Female	0	5	3	6	5	3	2	7	1	3	1	7	2	2	7	6	8	4	7	7	6.62132034355964	-1.20710678118655
v233	63	Female	52	59	68	16	r491	50	Female	0	7	6	6	1	1	2	6	3	2	4	4	2	4	3	6	7	5	6	4	1.85355339059327	-4.76776695296637
v233	63	Female	52	59	68	16	r492	53	Female	0	8	8	3	5	6	2	2	4	4	3	2	2	3	6	3	2	2	6	6	3.76776695296637	7.38908729652601
v233	63	Female	52	59	68	16	r21	53	Female	1	6	8	5	1	1	1	1	1	1	1	1	1	1	1	1	1	1	5	1	1.4142135623731	1.4142135623731
v233	63	Female	52	59	68	16	r74	54	Male	0	5	3	8	1	2	6	8	1	4	7	5	1	6	6	3	8	5	5	2	1.35355339059327	-10.0961940777126
v233	63	Female	52	59	68	16	r394	55	Male	0	5	5	6	5	5	3	4	5	5	5	5	3	5	5	5	4	5	6	4	1.35355339059327	1.85355339059327
v233	63	Female	52	59	68	16	r469	57	Female	2	7	7	5	6	5	5	4	2	2	2	2	2	2	5	6	4	2	6	6	5.62132034355964	3.12132034355964
v233	63	Female	52	59	68	16	r95	57	Male	0	6	5	2	4	6	2	5	5	3	6	2	2	3	6	5	2	2	6	5	5.47487373415292	3.97487373415292
v233	63	Female	52	59	68	16	r96	58	Female	0	8	9	6	4	8	7	3	2	1	1	1	1	2	8	7	2	2	8	8	9.88908729652601	5.59619407771256
v233	63	Female	52	59	68	16	r493	58	Female	0	8	8	3	6	7	1	NA	2	1	7	7	1	1	7	7	1	1	7	6	13.778174593052	NA
v233	63	Female	52	59	68	16	r494	58	Male	0	6	7	5	4	5	4	1	4	4	5	6	1	1	NA	3	3	6	3	5	NA	0.585786437626905
v233	63	Female	52	59	68	16	r215	58	Male	0	7	6	7	4	6	2	2	4	2	5	4	2	3	6	6	2	4	6	5	6.32842712474619	3.70710678118655
v234	59	Female	71	90	59	74	r55	18	Male	0	4	1	5	1	4	3	5	1	1	1	1	1	1	7	6	5	2	5	2	5.5	-1.5
v234	59	Female	71	90	59	74	r495	20	Female	0	7	5	6	5	5	5	3	2	3	2	2	2	2	6	5	3	3	6	6	5.26776695296637	3.47487373415292
v234	59	Female	71	90	59	74	r278	21	Female	0	5	6	4	3	3	6	6	1	2	3	6	1	4	5	6	5	5	5	3	4.41421356237309	-5.82842712474619
v234	59	Female	71	90	59	74	r63	22	Female	1	6	8	6	4	6	5	6	3	4	6	6	3	3	6	6	6	5	6	4	4.41421356237309	-2.62132034355964
v234	59	Female	71	90	59	74	r496	27	Female	0	5	6	6	5	3	5	5	3	4	5	4	3	4	4	4	6	4	4	4	0.5	-2.41421356237309
v234	59	Female	71	90	59	74	r497	28	Female	0	4	7	4	2	4	2	3	2	3	3	4	2	4	3	3	3	5	4	3	0.353553390593274	-0.560660171779821
v234	59	Female	71	90	59	74	r333	28	Male	0	3	5	2	3	4	6	6	5	6	5	5	6	6	5	5	7	5	3	3	-3.47487373415292	-4.26776695296637
v234	59	Female	71	90	59	74	r86	29	Female	1	2	5	8	1	3	7	6	1	2	1	6	2	1	6	5	6	3	6	1	4.70710678118655	-6.62132034355964
v234	59	Female	71	90	59	74	r297	30	Female	2	3	8	3	5	6	3	4	4	4	6	5	2	3	6	5	4	3	6	5	5.47487373415292	2.35355339059327
v234	59	Female	71	90	59	74	r231	37	Female	0	8	8	2	4	2	5	6	1	5	6	NA	1	2	5	6	5	3	6	3	NA	NA
v234	59	Female	71	90	59	74	r428	38	Female	0	5	3	2	1	1	1	8	8	1	5	8	8	1	8	5	8	8	5	1	-0.121320343559643	-8.44974746830583
v234	59	Female	71	90	59	74	r485	38	Male	0	5	5	7	5	5	4	5	5	5	5	5	5	5	5	5	6	5	5	6	0	0.5
v234	59	Female	71	90	59	74	r47	39	Female	0	6	7	1	3	2	7	6	2	1	2	2	2	2	5	4	7	2	5	2	2.14644660940673	-5.06066017177982
v234	59	Female	71	90	59	74	r116	41	Female	0	6	8	2	5	5	3	2	4	1	5	6	2	1	5	5	2	3	6	4	7.38908729652601	2.14644660940673
v234	59	Female	71	90	59	74	r10	43	Female	0	3	4	6	2	4	6	6	4	4	6	6	4	3	5	4	6	6	5	2	0.646446609406726	-6.18198051533946
v234	59	Female	71	90	59	74	r13	45	Female	1	6	9	5	1	5	1	4	1	1	1	8	1	1	8	4	4	1	6	1	8.18198051533946	-1.26776695296637
v234	59	Female	71	90	59	74	r270	45	Male	1	5	5	6	3	4	6	6	1	1	1	5	1	1	7	6	6	1	6	5	8.32842712474619	-2.5
v234	59	Female	71	90	59	74	r14	45	Male	0	9	9	1	7	8	2	2	2	2	5	7	2	1	8	8	6	2	8	7	11.8033008588991	5.14644660940673
v234	59	Female	71	90	59	74	r306	46	Female	0	4	4	6	2	4	3	5	1	1	6	3	2	2	7	6	4	3	5	3	7.32842712474619	-3.12132034355964
v234	59	Female	71	90	59	74	r430	52	Female	0	7	10	2	5	8	2	2	5	2	7	1	2	7	6	5	2	1	8	6	5.24264068711929	8.03553390593274
v234	59	Female	71	90	59	74	r158	53	Female	0	7	6	1	5	5	3	3	1	1	2	2	1	7	7	7	3	2	7	5	6.18198051533946	3.76776695296637
v234	59	Female	71	90	59	74	r393	55	Female	0	5	5	5	4	4	6	5	2	2	2	5	2	2	6	6	6	3	6	3	5.06066017177982	-2.56066017177982
v234	59	Female	71	90	59	74	r394	55	Male	0	5	5	2	2	5	6	6	2	5	5	5	2	5	6	5	6	3	6	4	3.41421356237309	-3.20710678118655
v234	59	Female	71	90	59	74	r468	56	Female	0	NA	NA	NA	1	5	4	6	1	1	7	7	1	1	7	6	4	1	7	5	12.2175144212722	-3.76776695296637
v234	59	Female	71	90	59	74	r353	59	Female	0	6	6	4	4	4	5	4	2	2	6	6	2	6	6	6	5	6	7	5	5.18198051533946	-2.97487373415292
v234	59	Female	71	90	59	74	r311	59	Female	0	8	8	7	7	7	2	2	1	1	1	7	1	1	7	7	1	1	7	7	12.3639610306789	7.12132034355964
v234	59	Female	71	90	59	74	r387	67	Female	0	8	7	10	3	5	7	7	3	2	6	3	3	3	6	6	6	3	6	5	5.12132034355964	-3.70710678118655
v234	59	Female	71	90	59	74	r397	72	Female	0	7	7	6	4	6	2	2	3	2	6	7	1	3	6	7	7	3	8	6	8.74264068711929	1.5857864376269
v236	84	Male	40	16	19	100	r221	18	Female	0	1	7	9	5	5	5	3	4	5	2	3	5	3	4	3	6	6	2	4	-4.03553390593274	0.292893218813452
v236	84	Male	40	16	19	100	r276	18	Female	0	3	10	7	7	6	2	3	4	6	3	2	5	7	2	2	8	6	4	4	-7.88908729652601	3.64644660940673
v236	84	Male	40	16	19	100	r132	18	Female	0	1	1	3	1	1	7	7	1	1	8	8	2	5	3	4	7	8	6	1	2.12132034355964	-13.778174593052
v236	84	Male	40	16	19	100	r262	19	Female	0	4	5	7	7	7	2	1	5	4	5	3	5	6	4	2	1	2	5	6	-0.0251262658470837	8.68198051533946
v236	84	Male	40	16	19	100	r498	19	Female	0	5	8	4	4	6	3	2	1	1	2	5	1	2	7	6	1	1	6	5	9.94974746830583	3.91421356237309
v236	84	Male	40	16	19	100	r187	19	Male	0	2	5	9	5	2	2	2	2	2	7	6	6	6	3	2	2	1	3	6	1.80330085889911	0.439339828220179
v236	84	Male	40	16	19	100	r499	20	Female	0	5	9	8	5	7	NA	3	6	2	NA	2	6	2	7	6	3	1	6	7	NA	NA
v236	84	Male	40	16	19	100	r105	22	Female	0	1	4	9	2	6	6	3	3	5	5	3	5	6	2	2	7	5	3	2	-5.97487373415292	-2.97487373415292
v236	84	Male	40	16	19	100	r280	24	Female	0	5	5	6	5	4	5	5	4	3	5	5	3	4	4	5	5	5	5	4	1.70710678118655	-1.9142135623731
v236	84	Male	40	16	19	100	r264	25	Female	0	2	5	10	5	4	4	4	1	1	3	8	2	4	4	5	2	6	3	3	3.97487373415292	-3.38908729652601
v236	84	Male	40	16	19	100	r458	25	Male	3	4	7	5	5	6	4	3	5	4	4	3	3	3	6	6	4	3	6	5	3.70710678118655	4.12132034355964
v236	84	Male	40	16	19	100	r500	26	Female	0	1	3	10	2	4	2	6	2	2	4	4	3	2	4	2	4	4	4	3	1.56066017177982	-2.76776695296637
v236	84	Male	40	16	19	100	r496	27	Female	0	3	8	7	5	5	3	3	2	5	6	5	2	2	7	7	3	2	7	7	9.59619407771256	3.76776695296637
v236	84	Male	40	16	19	100	r265	27	Female	0	8	9	8	7	7	7	1	8	1	1	1	2	1	7	7	1	1	6	7	6.91421356237309	9.36396103067893
v236	84	Male	40	16	19	100	r335	31	Female	0	9	9	4	6	3	8	5	3	4	7	6	1	5	8	8	3	1	8	6	10.6568542494924	-0.585786437626905
v236	84	Male	40	16	19	100	r210	31	Female	0	5	5	5	3	3	4	3	2	3	4	2	3	5	3	4	2	5	4	2	-0.5	-1.20710678118655
v236	84	Male	40	16	19	100	r501	32	Female	1	6	8	5	5	4	1	4	5	4	1	3	1	1	6	5	5	3	5	5	3.43933982822018	4.47487373415292
v236	84	Male	40	16	19	100	r415	43	Female	0	6	8	10	4	5	3	3	4	2	2	6	1	1	6	7	2	4	6	6	8.32842712474619	2.91421356237309
v236	84	Male	40	16	19	100	r153	44	Female	0	1	7	3	2	5	3	3	4	5	3	1	4	4	5	6	3	3	5	5	1.14644660940673	3.68198051533946
v236	84	Male	40	16	19	100	r288	47	Female	4	3	5	8	4	4	3	4	2	3	4	5	3	4	5	4	4	4	5	4	2.76776695296637	-0.560660171779821
v236	84	Male	40	16	19	100	r179	49	Female	0	1	5	NA	4	4	5	5	4	5	5	5	7	6	4	5	5	5	3	4	-2.70710678118655	-2.41421356237309
v236	84	Male	40	16	19	100	r350	50	Female	0	NA	NA	NA	8	6	1	1	8	7	8	2	4	7	5	6	5	7	3	7	-2.47487373415292	7.06066017177982
v236	84	Male	40	16	19	100	r121	50	Male	1	8	10	6	1	8	1	1	2	1	7	7	1	1	8	8	2	1	8	8	15.4852813742386	4.20710678118655
v236	84	Male	40	16	19	100	r417	52	Female	0	3	5	2	5	5	4	4	5	5	4	5	6	5	4	3	5	6	4	5	-3.06066017177982	0.646446609406726
v236	84	Male	40	16	19	100	r125	55	Female	0	7	7	6	4	5	3	3	1	1	5	6	1	3	6	6	1	3	6	6	10.0104076400857	1.14644660940673
v236	84	Male	40	16	19	100	r502	69	Female	0	5	8	4	6	7	3	3	5	5	5	6	3	3	7	5	3	3	7	6	5.82842712474619	5.62132034355964
v236	84	Male	40	16	19	100	r130	70	Female	0	1	1	1	7	5	5	6	3	4	5	4	6	7	4	4	4	4	5	3	-1.79289321881345	-0.207106781186548
v236	84	Male	40	16	19	100	r422	74	Male	0	1	5	8	1	3	5	6	4	4	6	7	4	4	4	4	7	7	3	2	-1.4142135623731	-8.44974746830583
v240	47	Female	69	80	58	76	r463	18	Female	0	4	4	4	4	5	6	6	4	6	3	6	3	3	5	5	6	6	5	3	0.232233047033631	-2.56066017177982
v240	47	Female	69	80	58	76	r503	18	Female	0	2	4	6	5	3	6	7	2	6	6	6	5	7	5	5	5	6	2	2	-2.06066017177982	-6.38908729652601
v240	47	Female	69	80	58	76	r357	18	Female	0	6	5	7	3	3	6	6	3	3	3	4	4	4	4	3	6	3	5	3	-0.5	-3.70710678118655
v240	47	Female	69	80	58	76	r315	18	Male	0	3	5	5	3	2	6	7	5	5	3	4	4	3	3	5	7	6	4	3	-2.68198051533946	-5.06066017177982
v240	47	Female	69	80	58	76	r499	20	Female	0	3	7	3	2	4	7	7	2	3	7	3	2	1	6	6	7	6	5	2	4.14644660940673	-7.88908729652601
v240	47	Female	69	80	58	76	r61	21	Female	0	8	9	9	3	7	2	3	2	1	5	5	2	2	7	6	3	2	6	6	9.44974746830583	2.5
v240	47	Female	69	80	58	76	r279	21	Male	0	4	8	2	5	5	6	5	3	3	5	3	4	6	4	3	7	3	4	4	-1.5	-1.9142135623731
v240	47	Female	69	80	58	76	r223	22	Female	0	10	10	1	1	1	5	8	5	4	5	5	1	1	6	8	1	5	5	1	6.35355339059327	-5.85355339059327
v240	47	Female	69	80	58	76	r106	22	Female	0	6	8	4	1	2	8	8	1	1	3	4	1	2	7	6	8	5	7	1	5	-10.0355339059327
v240	47	Female	69	80	58	76	r504	23	Female	0	5	8	3	1	3	8	8	3	2	3	5	3	3	6	4	7	6	4	2	0.585786437626905	-9.53553390593274
v240	47	Female	69	80	58	76	r109	26	Female	0	6	6	5	3	4	7	6	5	2	6	5	2	3	6	6	6	4	5	3	4.20710678118655	-5.12132034355964
v240	47	Female	69	80	58	76	r332	27	Male	0	4	5	7	2	2	7	7	3	2	7	5	2	4	7	7	7	4	5	5	6.12132034355964	-7.82842712474619
v240	47	Female	69	80	58	76	r299	31	Female	0	7	8	5	3	2	6	6	2	1	3	2	3	4	5	4	5	3	6	4	2.41421356237309	-3.5
v240	47	Female	69	80	58	76	r285	31	Male	1	2	4	8	2	3	7	6	3	4	4	4	5	6	4	2	6	6	2	2	-4.97487373415292	-7.18198051533946
v240	47	Female	69	80	58	76	r44	33	Female	0	7	8	4	5	4	6	6	1	1	5	1	1	2	7	6	7	5	5	4	5.35355339059327	-3.97487373415292
v240	47	Female	69	80	58	76	r114	37	Female	0	5	5	1	1	1	8	8	1	1	1	8	1	1	5	5	8	8	5	1	2.93933982822018	-13.0104076400857
v240	47	Female	69	80	58	76	r212	37	Male	0	4	4	5	NA	NA	NA	NA	NA	NA	NA	NA	NA	NA	NA	3	NA	NA	NA	NA	NA	NA
v240	47	Female	69	80	58	76	r505	42	Female	0	4	8	3	2	3	7	8	2	2	3	6	2	5	6	6	6	5	6	2	3.20710678118655	-7.82842712474619
v240	47	Female	69	80	58	76	r12	44	Female	0	7	7	1	2	3	5	5	3	3	3	5	2	2	4	4	5	4	5	3	2.35355339059327	-3.56066017177982
v240	47	Female	69	80	58	76	r269	45	Male	0	NA	NA	NA	2	3	7	7	4	4	6	6	3	4	5	4	6	3	5	3	2.06066017177982	-6.26776695296637
v240	47	Female	69	80	58	76	r305	46	Female	0	7	4	1	2	2	5	6	2	2	6	7	2	2	5	4	6	5	5	2	4.26776695296637	-8.09619407771256
v240	47	Female	69	80	58	76	r454	48	Female	2	5	2	4	3	2	7	7	1	2	1	8	5	7	4	2	7	1	3	1	-2.29289321881345	-8.03553390593274
v240	47	Female	69	80	58	76	r197	48	Female	0	7	7	1	6	5	3	4	5	2	5	5	2	2	5	7	4	2	6	6	7.18198051533946	3.06066017177982
v240	47	Female	69	80	58	76	r156	50	Female	0	5	6	1	1	4	8	6	4	1	8	4	1	1	5	4	8	4	5	1	3.85355339059327	-9.09619407771256
v240	47	Female	69	80	58	76	r351	51	Male	0	8	7	4	4	5	6	4	3	2	4	3	3	4	5	6	5	2	7	5	4.47487373415292	0.560660171779821
v240	47	Female	69	80	58	76	r393	55	Female	0	5	5	7	4	4	6	6	3	3	5	4	3	4	5	4	6	3	5	4	2.06066017177982	-3.06066017177982
v240	47	Female	69	80	58	76	r456	57	Female	0	6	6	8	5	5	5	5	5	5	5	5	5	5	5	5	5	5	5	5	0	0
v240	47	Female	69	80	58	76	r385	57	Male	2	7	7	2	4	4	6	5	3	4	3	5	1	2	6	5	4	3	7	5	6.12132034355964	-0.0857864376269049
v240	47	Female	69	80	58	76	r444	61	Male	1	4	4	6	2	2	3	7	3	2	6	7	2	4	2	6	7	5	3	2	1.35355339059327	-8.30330085889911
v240	47	Female	69	80	58	76	r217	62	Female	0	5	5	8	5	5	5	5	4	2	5	4	3	5	5	5	4	4	5	5	2.76776695296637	-0.353553390593274
v240	47	Female	69	80	58	76	r370	62	Male	0	9	8	7	6	6	2	3	2	7	7	7	2	2	6	6	2	2	7	6	8.94974746830583	4.91421356237309
v240	47	Female	69	80	58	76	r462	71	Female	0	4	3	7	2	7	7	7	5	3	6	5	2	5	5	4	7	7	4	2	-0.767766952966369	-6.38908729652601
v244	32	Male	73	93	79	42	r78	18	Female	0	7	10	4	4	4	4	3	2	2	6	6	1	1	7	7	4	4	8	5	10.5961940777126	-0.560660171779821
v244	32	Male	73	93	79	42	r463	18	Female	0	6	6	5	3	5	5	4	4	2	1	3	1	1	6	6	4	3	5	4	5	0.914213562373095
v244	32	Male	73	93	79	42	r506	19	Female	0	6	6	2	3	2	5	7	3	5	4	4	2	3	6	5	7	6	5	4	1.5857864376269	-4.91421356237309
v244	32	Male	73	93	79	42	r507	19	Male	0	6	6	6	6	6	3	7	5	4	5	4	5	3	5	3	7	5	3	4	-1.76776695296637	-0.767766952966369
v244	32	Male	73	93	79	42	r360	21	Female	0	6	9	7	3	3	5	5	4	3	6	6	3	2	6	3	5	2	5	4	4.47487373415292	-3.06066017177982
v244	32	Male	73	93	79	42	r465	26	Male	0	6	7	4	5	4	6	6	5	5	3	5	5	5	4	4	4	5	3	4	-2.41421356237309	-1.5
v244	32	Male	73	93	79	42	r226	27	Female	0	6	9	2	5	NA	6	4	5	2	3	4	3	2	6	7	4	5	8	6	5.76776695296637	NA
v244	32	Male	73	93	79	42	r496	27	Female	0	7	8	5	4	5	4	3	3	3	4	6	2	2	6	7	4	3	6	5	7.32842712474619	1
v244	32	Male	73	93	79	42	r508	29	Female	1	7	7	3	5	5	5	4	3	4	5	6	4	3	5	5	4	3	5	5	3.97487373415292	0.146446609406726
v244	32	Male	73	93	79	42	r343	29	Female	1	7	7	6	2	4	6	7	2	1	6	6	2	2	8	6	7	5	7	6	8.53553390593274	-6.32842712474619
v244	32	Male	73	93	79	42	r298	31	Female	0	1	3	8	2	1	2	3	1	1	4	1	3	4	2	3	7	4	5	1	-1.70710678118655	-3.82842712474619
v244	32	Male	73	93	79	42	r509	32	Male	0	6	6	7	6	4	5	5	5	4	5	4	3	3	4	6	5	4	6	6	3.06066017177982	1.06066017177982
v244	32	Male	73	93	79	42	r45	33	Female	0	5	3	7	2	2	8	7	4	4	4	4	4	4	4	3	7	4	4	1	-2.62132034355964	-7.62132034355964
v244	32	Male	73	93	79	42	r174	33	Male	2	4	6	8	5	6	2	2	7	7	6	2	5	2	3	2	5	6	3	6	-3.82842712474619	4.91421356237309
v244	32	Male	73	93	79	42	r194	37	Male	0	1	1	7	1	1	8	8	2	6	8	8	4	3	6	3	8	4	3	1	1	-12.6568542494924
v244	32	Male	73	93	79	42	r368	41	Female	0	8	NA	5	5	6	5	4	1	2	7	8	2	1	8	6	3	1	7	5	12.5710678118655	-0.414213562373095
v244	32	Male	73	93	79	42	r9	42	Male	5	1	10	1	8	8	3	3	8	8	1	1	1	8	1	1	8	6	1	1	-12.6923881554251	5.70710678118655
v244	32	Male	73	93	79	42	r510	44	Female	0	6	7	5	4	6	3	5	2	1	5	1	1	5	6	5	4	1	6	4	5.32842712474619	1.70710678118655
v244	32	Male	73	93	79	42	r511	50	Female	0	2	2	7	3	3	5	3	6	6	5	3	7	6	3	2	3	6	3	2	-6.82842712474619	-1
v244	32	Male	73	93	79	42	r350	50	Female	0	NA	NA	NA	7	6	2	2	2	4	6	7	2	2	7	7	7	1	6	7	9.24264068711929	3.79289321881345
v244	32	Male	73	93	79	42	r512	50	Female	1	5	5	5	3	4	4	6	6	5	6	5	6	1	5	1	6	6	3	3	-2.62132034355964	-3.62132034355964
v244	32	Male	73	93	79	42	r51	54	Female	0	5	8	7	5	6	3	2	2	2	7	7	3	3	6	6	3	2	7	6	9.36396103067893	2.29289321881345
v244	32	Male	73	93	79	42	r383	54	Female	0	8	7	6	5	5	4	4	2	2	2	2	2	2	5	6	5	2	6	6	5.26776695296637	2.76776695296637
v244	32	Male	73	93	79	42	r513	54	Female	0	1	2	4	4	7	4	4	1	6	4	3	2	2	2	1	3	3	3	3	-0.5	1.5
v244	32	Male	73	93	79	42	r419	54	Male	0	3	3	8	1	1	5	1	6	6	5	3	6	6	2	4	1	6	1	1	-6.18198051533946	-2.35355339059327
v244	32	Male	73	93	79	42	r445	63	Female	0	7	6	2	6	5	4	3	5	5	5	5	5	4	5	5	5	3	6	5	1.56066017177982	3.06066017177982
v244	32	Male	73	93	79	42	r386	64	Male	0	8	8	2	6	6	3	2	7	6	3	4	2	6	3	2	2	3	6	6	-1.14644660940673	8.09619407771256
v244	32	Male	73	93	79	42	r183	67	Female	0	4	4	7	2	3	7	7	4	2	1	4	3	6	5	4	7	4	6	2	-1.4142135623731	-5.20710678118655
v244	32	Male	73	93	79	42	r325	68	Female	0	5	6	7	4	6	4	4	4	4	6	5	1	3	6	6	4	4	6	4	5.76776695296637	0.646446609406726
v244	32	Male	73	93	79	42	r101	70	Female	1	8	5	3	5	7	6	3	6	7	4	5	5	2	2	2	3	2	4	2	-2.56066017177982	3.26776695296637
v249	37	Female	84	84	92	69	r166	18	Female	0	6	10	1	1	7	4	4	1	1	3	6	1	1	8	5	4	1	8	7	11.5104076400857	1.06066017177982
v249	37	Female	84	84	92	69	r447	18	Female	0	6	9	2	2	7	3	3	2	2	7	7	1	2	8	7	2	2	7	5	12.3639610306789	0.792893218813452
v249	37	Female	84	84	92	69	r373	19	Female	0	7	9	2	1	7	5	2	5	2	2	2	2	2	7	7	2	2	7	6	7.12132034355964	4.74264068711929
v249	37	Female	84	84	92	69	r488	21	Female	0	7	5	1	7	8	1	5	7	8	6	6	7	4	2	4	1	1	3	6	-1.0857864376269	8.03553390593274
v249	37	Female	84	84	92	69	r473	23	Female	0	7	8	1	5	6	1	1	1	1	2	1	1	1	7	7	2	1	8	7	10.5961940777126	8.38908729652601
v249	37	Female	84	84	92	69	r331	24	Female	0	6	8	1	2	2	4	6	1	2	7	6	1	2	6	6	6	3	4	6	8.38908729652601	-6.18198051533946
v249	37	Female	84	84	92	69	r107	24	Male	0	5	8	1	5	7	1	2	3	3	2	6	1	2	6	5	1	1	6	6	8.24264068711929	7.32842712474619
v249	37	Female	84	84	92	69	r480	25	Female	0	2	3	3	3	4	3	4	4	3	5	6	3	4	5	5	6	4	5	5	2.91421356237309	-1.4142135623731
v249	37	Female	84	84	92	69	r465	26	Male	0	7	7	2	6	6	5	3	2	2	2	6	2	3	6	6	3	2	8	7	8.44974746830583	4.12132034355964
v249	37	Female	84	84	92	69	r332	27	Male	0	4	6	4	7	6	2	2	3	3	5	5	2	2	6	6	3	2	6	7	8.24264068711929	5.91421356237309
v249	37	Female	84	84	92	69	r508	29	Female	1	7	7	3	5	5	3	4	3	3	6	6	3	3	6	6	5	3	6	5	6.18198051533946	0.439339828220179
v249	37	Female	84	84	92	69	r297	30	Female	2	6	8	1	3	5	3	4	3	2	6	5	3	3	5	5	3	3	6	6	6.24264068711929	0.5
v249	37	Female	84	84	92	69	r210	31	Female	0	7	7	2	5	6	2	2	2	2	2	2	2	3	6	4	1	2	5	5	4.97487373415292	5.97487373415292
v249	37	Female	84	84	92	69	r173	33	Female	0	8	9	1	7	6	4	4	5	5	4	4	4	5	5	4	6	2	5	7	0.707106781186548	4.62132034355964
v249	37	Female	84	84	92	69	r344	33	Female	0	6	6	1	4	5	3	4	4	4	5	4	4	3	5	4	4	4	6	5	2.41421356237309	1.70710678118655
v249	37	Female	84	84	92	69	r146	34	Female	0	6	7	2	5	5	3	3	4	3	3	4	3	3	5	5	3	2	6	6	4.47487373415292	4.47487373415292
v249	37	Female	84	84	92	69	r427	37	Female	0	4	7	2	3	5	3	6	1	2	1	6	2	5	4	5	7	4	6	4	2.06066017177982	-2.26776695296637
v249	37	Female	84	84	92	69	r302	40	Female	0	4	4	2	1	2	4	5	2	4	6	5	4	4	4	5	5	5	5	3	1.56066017177982	-5.47487373415292
v249	37	Female	84	84	92	69	r368	41	Female	0	4	NA	1	4	5	5	1	1	1	7	5	1	4	1	3	1	1	6	4	5.86396103067893	0.792893218813452
v249	37	Female	84	84	92	69	r10	43	Female	0	4	5	2	1	3	7	3	5	3	5	5	6	1	4	1	4	3	2	2	-1.35355339059327	-4.76776695296637
v249	37	Female	84	84	92	69	r13	45	Female	1	7	9	1	7	7	1	1	1	1	3	1	1	1	7	6	1	1	8	7	10.8033008588991	9.88908729652601
v249	37	Female	84	84	92	69	r269	45	Male	0	NA	NA	NA	4	4	6	5	5	7	5	4	6	8	4	4	6	6	3	4	-5.82842712474619	-2.20710678118655
v249	37	Female	84	84	92	69	r306	46	Female	0	8	7	2	5	7	2	2	1	2	6	5	2	3	5	5	2	2	8	7	9.2175144212722	5.06066017177982
v249	37	Female	84	84	92	69	r514	47	Female	0	5	6	2	5	5	7	7	2	2	5	6	2	2	5	4	7	4	5	5	4.62132034355964	-4.82842712474619
v249	37	Female	84	84	92	69	r155	48	Female	0	9	7	2	6	7	3	2	5	1	4	7	4	2	5	6	3	3	6	6	6.38908729652601	4.35355339059327
v249	37	Female	84	84	92	69	r490	48	Female	0	NA	NA	NA	5	6	3	3	3	3	5	4	2	3	5	6	6	3	7	6	5.47487373415292	2.85355339059327
v249	37	Female	84	84	92	69	r384	56	Female	0	7	7	2	4	6	3	6	3	2	6	6	2	5	7	5	4	2	6	5	6.74264068711929	-0.207106781186548
v249	37	Female	84	84	92	69	r470	57	Female	0	5	7	2	6	7	2	3	6	7	2	4	4	6	3	5	3	4	4	6	-2.41421356237309	7.53553390593274
v249	37	Female	84	84	92	69	r242	59	Female	1	7	8	1	4	5	3	4	2	2	7	6	2	3	4	4	5	2	6	5	6.09619407771256	-0.767766952966369
v249	37	Female	84	84	92	69	r515	62	Female	0	7	7	3	6	7	2	2	2	2	6	7	2	3	7	5	2	2	7	6	9.86396103067893	4.5
v249	37	Female	84	84	92	69	r76	65	Female	0	7	8	1	6	6	5	5	5	3	4	3	5	5	6	6	5	6	6	4	0.292893218813452	1
v249	37	Female	84	84	92	69	r293	70	Female	0	8	8	1	4	8	4	2	4	4	4	4	2	4	4	4	3	3	7	8	4.18198051533946	6.18198051533946
v249	37	Female	84	84	92	69	r54	80	Female	0	4	4	1	1	1	3	5	1	5	7	8	1	1	3	4	5	3	5	4	6.03553390593274	-5.82842712474619
v250	47	Female	51	48	25	100	r516	18	Female	0	1	6	8	6	5	3	1	6	6	1	1	6	5	3	3	5	6	3	6	-6.74264068711929	6.32842712474619
v250	47	Female	51	48	25	100	r221	18	Female	0	1	8	8	1	3	6	3	2	2	5	5	2	3	5	5	4	5	5	1	3.56066017177982	-5.68198051533946
v250	47	Female	51	48	25	100	r478	18	Female	0	3	4	8	3	2	4	3	3	2	4	2	5	3	2	3	3	2	3	2	-1.14644660940673	-1.35355339059327
v250	47	Female	51	48	25	100	r103	19	Female	0	5	4	2	5	2	3	3	3	4	6	5	4	3	4	4	4	5	3	4	1.20710678118655	-1.62132034355964
v250	47	Female	51	48	25	100	r361	21	Female	0	1	1	3	1	1	1	3	2	1	3	3	1	1	1	1	1	1	2	1	1.4142135623731	-1.70710678118655
v250	47	Female	51	48	25	100	r63	22	Female	1	5	6	8	1	3	7	6	3	3	5	6	4	3	5	5	6	6	3	2	0.792893218813452	-8.74264068711929
v250	47	Female	51	48	25	100	r189	23	Female	2	2	8	3	4	3	8	7	1	1	6	8	1	4	5	4	8	3	3	1	3.76776695296637	-10.7175144212722
v250	47	Female	51	48	25	100	r83	25	Female	5	2	8	6	5	3	7	6	3	2	2	5	4	8	3	3	6	7	5	3	-4.06066017177982	-4.97487373415292
v250	47	Female	51	48	25	100	r489	26	Female	0	3	5	6	2	3	2	6	2	2	5	2	4	4	2	4	6	6	4	2	-2.06066017177982	-4.68198051533946
v250	47	Female	51	48	25	100	r85	28	Female	1	1	3	8	1	1	7	6	1	1	8	8	1	1	8	7	5	4	5	1	10.389087296526	-11.5104076400857
v250	47	Female	51	48	25	100	r192	31	Female	0	4	5	9	2	5	7	6	4	5	4	5	4	4	5	4	6	3	5	3	0.146446609406726	-3.35355339059327
v250	47	Female	51	48	25	100	r344	33	Female	0	1	5	8	4	2	5	5	4	5	5	6	3	4	5	3	5	3	4	3	0.853553390593274	-3.06066017177982
v250	47	Female	51	48	25	100	r405	36	Female	0	3	3	3	5	4	5	3	6	6	6	6	6	7	3	3	3	3	4	5	-2.43933982822018	1.56066017177982
v250	47	Female	51	48	25	100	r253	37	Male	0	6	6	6	3	6	5	4	4	4	4	5	4	4	5	4	4	4	5	4	1.20710678118655	0
v250	47	Female	51	48	25	100	r517	38	Female	0	1	1	8	6	3	1	2	6	7	1	2	8	1	2	1	5	4	1	8	-6.53553390593274	6.53553390593274
v250	47	Female	51	48	25	100	r406	39	Female	0	5	6	7	3	4	6	4	4	4	5	5	5	6	4	4	4	4	5	4	-0.439339828220179	-1.85355339059327
v250	47	Female	51	48	25	100	r345	41	Male	0	2	6	8	2	2	6	6	3	2	2	2	2	2	6	5	6	6	5	2	1.37867965644036	-5.41421356237309
v250	47	Female	51	48	25	100	r18	47	Female	0	5	6	8	4	6	4	4	4	3	2	6	2	2	4	5	3	6	5	4	2.85355339059327	0.646446609406726
v250	47	Female	51	48	25	100	r348	49	Female	0	5	5	9	1	4	5	5	2	2	6	6	5	6	3	5	7	7	3	1	-2.20710678118655	-8.86396103067893
v250	47	Female	51	48	25	100	r518	49	Male	0	2	3	6	4	4	2	6	6	2	6	3	6	2	1	2	2	1	1	5	-1.0857864376269	0.707106781186548
v250	47	Female	51	48	25	100	r476	52	Female	0	1	5	10	5	5	5	5	5	5	5	5	5	5	5	5	5	5	5	5	0	0
v250	47	Female	51	48	25	100	r492	53	Female	0	6	6	4	5	4	3	3	4	3	3	3	3	4	4	6	3	4	5	4	1.85355339059327	2.56066017177982
v250	47	Female	51	48	25	100	r384	56	Female	0	6	8	6	2	3	5	4	2	2	6	6	3	6	5	5	3	5	5	4	3.68198051533946	-4.47487373415292
v250	47	Female	51	48	25	100	r26	61	Female	0	4	4	9	3	1	3	3	6	7	4	1	4	2	2	5	5	1	5	3	-1.62132034355964	2.53553390593274
v250	47	Female	51	48	25	100	r97	63	Female	0	7	6	6	5	5	4	3	3	3	6	3	3	2	6	6	4	3	6	5	5.97487373415292	1.85355339059327
v250	47	Female	51	48	25	100	r502	69	Female	0	3	6	4	5	6	6	4	6	4	6	6	6	4	5	4	4	4	4	5	0.560660171779821	0.146446609406726
v250	47	Female	51	48	25	100	r275	72	Female	0	3	8	8	6	7	5	6	3	2	7	7	2	2	7	7	5	2	6	5	9.59619407771256	-0.767766952966369
v253	80	Female	51	37	31	100	r169	18	Male	0	1	5	8	1	4	3	5	5	1	2	8	4	3	1	5	2	8	2	1	-1.56066017177982	-5.38908729652601
v253	80	Female	51	37	31	100	r437	19	Female	0	1	2	2	2	3	3	2	3	3	4	2	2	6	6	7	2	2	6	4	4.62132034355964	2.12132034355964
v253	80	Female	51	37	31	100	r56	19	Male	0	1	2	7	1	1	5	4	3	1	4	6	4	6	5	3	2	6	4	1	0.0606601717798214	-6.68198051533946
v253	80	Female	51	37	31	100	r519	23	Male	0	1	4	9	1	1	6	8	2	5	3	6	6	6	3	4	7	6	2	2	-4.97487373415292	-9.88908729652601
v253	80	Female	51	37	31	100	r341	24	Female	2	4	8	7	5	3	2	1	4	5	4	3	7	6	7	4	1	7	3	3	-2.41421356237309	2.5
v253	80	Female	51	37	31	100	r500	26	Female	0	3	10	5	3	3	4	5	2	2	2	2	1	3	7	7	5	3	7	4	6.06066017177982	-0.439339828220179
v253	80	Female	51	37	31	100	r497	28	Female	0	1	5	4	2	3	4	4	3	2	2	3	6	2	2	2	5	6	4	2	-3.76776695296637	-3.26776695296637
v253	80	Female	51	37	31	100	r459	31	Female	0	3	5	8	2	3	5	6	2	3	5	6	2	2	6	5	6	3	5	2	4.91421356237309	-5.82842712474619
v253	80	Female	51	37	31	100	r403	31	Male	2	5	6	8	3	2	3	6	3	3	4	4	2	3	7	7	4	3	5	1	4.85355339059327	-3.06066017177982
v253	80	Female	51	37	31	100	r300	31	Male	0	5	6	10	5	4	5	6	1	2	3	4	1	3	7	7	6	2	6	5	7.47487373415292	-1.35355339059327
v253	80	Female	51	37	31	100	r43	32	Female	0	4	5	6	4	3	4	3	1	1	5	5	2	3	5	5	3	2	5	4	6.74264068711929	-1.4142135623731
v253	80	Female	51	37	31	100	r174	33	Male	2	1	6	9	5	2	3	6	7	6	3	5	6	6	2	4	6	3	6	5	-4.06066017177982	1.47487373415292
v253	80	Female	51	37	31	100	r485	38	Male	0	4	6	8	5	5	5	5	5	5	5	5	5	5	5	5	5	5	5	5	0	0
v253	80	Female	51	37	31	100	r452	38	Male	0	2	5	9	2	5	4	5	3	5	2	4	2	4	3	2	6	6	2	2	-4.03553390593274	-3.12132034355964
v253	80	Female	51	37	31	100	r232	38	Male	0	1	7	8	1	6	5	4	2	1	6	6	1	2	5	6	3	6	3	5	6.82842712474619	-4.53553390593274
v253	80	Female	51	37	31	100	r302	40	Female	0	3	3	8	1	1	7	7	6	4	6	5	4	5	2	2	7	7	4	1	-5.32842712474619	-9.53553390593274
v253	80	Female	51	37	31	100	r520	46	Female	0	6	6	4	5	5	2	2	4	4	6	5	2	2	4	4	2	2	6	7	6.24264068711929	5.12132034355964
v253	80	Female	51	37	31	100	r521	51	Female	0	7	7	4	1	4	5	5	1	1	7	7	2	5	5	5	4	6	5	4	5.38908729652601	-7.09619407771256
v253	80	Female	51	37	31	100	r430	52	Female	0	3	9	9	5	8	7	7	5	2	5	2	3	3	7	6	7	2	7	6	4.91421356237309	0.914213562373095
v253	80	Female	51	37	31	100	r125	55	Female	0	6	6	7	1	7	7	7	1	1	5	6	1	1	7	7	7	4	6	2	8.12132034355964	-7.24264068711929
v253	80	Female	51	37	31	100	r469	57	Female	2	5	8	6	5	6	3	4	2	2	6	2	2	3	6	6	4	2	6	6	7.03553390593274	2.70710678118655
v253	80	Female	51	37	31	100	r239	58	Female	1	5	7	7	3	4	6	5	1	2	6	7	2	2	6	6	7	1	6	4	8.24264068711929	-4.82842712474619
v253	80	Female	51	37	31	100	r273	61	Female	0	3	7	8	6	5	3	6	1	1	7	8	1	4	5	5	3	4	6	6	8.86396103067893	-1.82842712474619
v253	80	Female	51	37	31	100	r386	64	Male	0	3	3	8	1	3	2	3	6	6	2	5	NA	6	2	1	6	8	2	1	NA	-2.62132034355964
v253	80	Female	51	37	31	100	r162	65	Female	0	3	3	6	2	5	3	3	4	3	4	3	3	5	4	4	3	5	5	3	0	0.5
v253	80	Female	51	37	31	100	r339	73	Female	0	1	5	10	1	7	4	4	6	3	4	5	2	3	4	3	6	3	3	1	-0.767766952966369	-1.76776695296637
v256	67	Female	70	83	86	28	r372	18	Female	0	6	8	8	1	2	8	7	1	1	5	7	1	1	6	5	7	7	3	2	4.85355339059327	-12.7175144212722
v256	67	Female	70	83	86	28	r5	23	Male	2	2	6	3	5	6	3	2	4	1	6	3	1	3	5	5	3	5	6	5	5.47487373415292	2.64644660940673
v256	67	Female	70	83	86	28	r519	23	Male	0	1	7	2	5	6	2	3	1	2	7	7	1	2	7	7	2	2	8	6	12.9246212024587	2.64644660940673
v256	67	Female	70	83	86	28	r450	24	Male	0	7	8	3	5	6	5	3	4	3	1	3	2	3	7	7	3	6	7	6	4.85355339059327	3.97487373415292
v256	67	Female	70	83	86	28	r264	25	Female	0	5	5	6	5	3	3	6	2	1	6	7	1	2	7	6	6	4	6	4	8.53553390593274	-4.03553390593274
v256	67	Female	70	83	86	28	r425	27	Female	0	5	8	5	4	6	4	5	1	2	6	6	2	2	6	5	5	3	5	4	7.03553390593274	-2.32842712474619
v256	67	Female	70	83	86	28	r171	28	Female	0	7	8	4	6	6	2	3	3	3	3	3	2	3	6	6	3	6	6	6	4.56066017177982	4.56066017177982
v256	67	Female	70	83	86	28	r283	30	Male	0	7	9	3	5	8	1	5	1	1	1	7	1	1	8	8	6	1	8	8	12.3033008588991	4.56066017177982
v256	67	Female	70	83	86	28	r113	33	Female	0	3	5	1	2	4	6	5	1	3	5	5	1	4	6	6	5	4	5	4	5.62132034355964	-4.62132034355964
v256	67	Female	70	83	86	28	r452	38	Male	0	3	5	4	3	5	2	2	3	2	2	2	2	2	5	5	2	2	5	6	5.12132034355964	4.82842712474619
v256	67	Female	70	83	86	28	r16	46	Female	0	6	6	5	3	3	6	6	2	1	2	2	2	2	6	5	6	2	6	3	4.20710678118655	-3
v256	67	Female	70	83	86	28	r155	48	Female	0	4	NA	7	3	4	8	7	3	1	7	7	1	2	7	4	7	2	8	5	8.94974746830583	-6.12132034355964
v256	67	Female	70	83	86	28	r490	48	Female	0	3	6	5	1	3	2	6	4	5	2	5	2	5	5	5	3	2	6	3	2.20710678118655	0.121320343559643
v256	67	Female	70	83	86	28	r70	48	Female	0	7	5	7	4	6	4	4	3	4	5	6	3	4	4	4	6	6	6	4	1.20710678118655	-1.12132034355964
v256	67	Female	70	83	86	28	r522	50	Female	0	5	6	6	3	5	3	6	5	3	4	7	4	3	5	3	4	2	3	3	1.56066017177982	-1.56066017177982
v256	67	Female	70	83	86	28	r523	51	Male	0	5	9	7	4	4	3	6	2	2	7	7	2	6	6	7	6	5	7	6	6.74264068711929	-3.32842712474619
v256	67	Female	70	83	86	28	r51	54	Female	0	3	6	5	3	3	7	6	2	3	6	6	3	5	5	4	7	5	5	4	1.9142135623731	-7.03553390593274
v256	67	Female	70	83	86	28	r418	54	Female	0	8	8	2	3	7	3	5	2	2	6	6	2	2	5	6	4	2	7	7	9.15685424949238	1
v256	67	Female	70	83	86	28	r124	54	Male	1	3	7	4	2	2	2	3	3	5	6	3	2	4	5	7	2	3	3	2	3.35355339059327	-0.853553390593274
v256	67	Female	70	83	86	28	r524	58	Female	2	6	7	8	3	6	6	5	2	2	2	6	1	3	6	6	4	2	7	5	7.53553390593274	-0.292893218813452
v256	67	Female	70	83	86	28	r182	60	Male	0	6	6	3	4	5	3	5	5	3	4	4	3	4	6	5	5	3	3	4	1.64644660940673	0.146446609406726
v256	67	Female	70	83	86	28	r161	62	Male	1	NA	NA	NA	2	2	6	7	5	5	2	3	5	1	3	2	7	8	2	2	-6.15685424949238	-6.62132034355964
v256	67	Female	70	83	86	28	r203	70	Female	0	6	6	1	5	6	4	6	4	2	6	6	4	5	6	6	3	5	7	6	5.38908729652601	0.146446609406726
v273	44	Male	72	74	55	100	r472	18	Female	0	7	4	1	1	2	3	8	3	2	1	2	2	3	5	4	8	5	3	1	-1.88908729652601	-6.47487373415292
v273	44	Male	72	74	55	100	r516	18	Female	0	7	6	3	5	6	3	1	7	6	1	1	5	6	2	2	3	6	3	6	-7.38908729652601	7.38908729652601
v273	44	Male	72	74	55	100	r35	19	Female	0	NA	NA	NA	5	6	2	8	5	2	3	5	5	2	4	5	7	4	5	6	1.35355339059327	0.146446609406726
v273	44	Male	72	74	55	100	r187	19	Male	0	7	8	2	5	5	6	6	2	3	6	6	2	3	6	6	6	3	7	4	6.68198051533946	-2.76776695296637
v273	44	Male	72	74	55	100	r359	20	Female	0	2	4	7	1	1	7	8	4	3	3	4	7	5	1	2	8	8	1	1	-9.44974746830583	-11.4497474683058
v273	44	Male	72	74	55	100	r134	20	Female	0	1	7	5	4	5	7	3	6	4	4	3	5	3	6	2	7	7	5	2	-3.53553390593274	-1.9142135623731
v273	44	Male	72	74	55	100	r4	23	Female	0	6	7	3	3	4	5	2	4	5	5	6	3	7	5	2	7	2	3	2	-2.20710678118655	-2.12132034355964
v273	44	Male	72	74	55	100	r138	23	Female	0	4	7	3	5	2	6	5	6	6	3	4	5	6	4	3	6	6	3	2	-6.24264068711929	-2.70710678118655
v273	44	Male	72	74	55	100	r334	29	Female	1	4	5	4	4	2	6	6	6	6	4	4	3	5	4	6	7	6	4	4	-2.18198051533946	-3.35355339059327
v273	44	Male	72	74	55	100	r42	30	Female	0	4	5	4	4	5	6	6	3	2	6	3	2	2	6	4	5	3	5	3	4.41421356237309	-2.91421356237309
v273	44	Male	72	74	55	100	r192	31	Female	0	4	6	2	2	6	7	5	5	5	3	2	2	3	6	6	5	3	6	3	2.08578643762691	0.121320343559643
v273	44	Male	72	74	55	100	r441	33	Male	0	5	6	3	3	5	4	5	4	4	4	4	2	5	6	5	3	3	5	4	3.06066017177982	0.560660171779821
v273	44	Male	72	74	55	100	r405	36	Female	0	3	4	2	3	4	5	5	4	4	7	7	4	4	3	3	5	2	5	3	1.47487373415292	-3.26776695296637
v273	44	Male	72	74	55	100	r177	39	Female	2	1	1	1	1	3	7	8	8	2	6	2	7	8	3	1	8	8	1	1	-11.1568542494924	-9.74264068711929
v273	44	Male	72	74	55	100	r89	39	Female	1	7	8	3	7	6	6	2	6	6	4	3	7	3	2	3	2	6	3	7	-3.56066017177982	4.97487373415292
v273	44	Male	72	74	55	100	r307	47	Female	0	3	4	3	1	2	7	7	1	1	5	2	6	3	5	3	7	3	5	1	-0.146446609406726	-8.68198051533946
v273	44	Male	72	74	55	100	r123	51	Male	0	6	5	7	5	3	6	6	5	6	6	3	2	6	6	7	5	2	6	5	3.20710678118655	0.121320343559643
v273	44	Male	72	74	55	100	r417	52	Female	0	2	5	4	5	3	5	4	7	7	3	2	7	3	2	5	5	3	3	2	-5.74264068711929	1.62132034355964
v273	44	Male	72	74	55	100	r455	53	Female	0	1	2	3	2	2	3	7	2	3	2	5	2	3	3	4	7	6	2	2	-1.47487373415292	-6.88908729652601
v273	44	Male	72	74	55	100	r470	57	Female	0	6	6	2	2	2	5	6	5	4	4	4	5	6	4	2	5	6	3	2	-4.97487373415292	-5.26776695296637
v273	44	Male	72	74	55	100	r310	58	Female	0	5	5	8	5	2	4	5	5	4	5	4	5	5	3	3	4	6	5	4	-2.35355339059327	-1.35355339059327
v273	44	Male	72	74	55	100	r369	60	Male	0	7	7	3	1	4	1	1	1	1	1	1	1	1	4	3	1	1	6	3	4.97487373415292	3.97487373415292
v273	44	Male	72	74	55	100	r25	61	Female	1	5	1	4	2	2	6	2	3	6	6	4	6	3	6	4	2	6	3	2	-0.207106781186548	-3.41421356237309
v273	44	Male	72	74	55	100	r443	61	Female	0	9	9	1	3	5	6	3	1	1	2	7	1	6	7	6	4	6	6	4	5.47487373415292	-2.97487373415292
v273	44	Male	72	74	55	100	r324	63	Female	0	4	6	4	5	5	3	2	6	6	2	3	5	7	2	2	6	6	3	2	-8.94974746830583	2.5
v273	44	Male	72	74	55	100	r525	64	Female	0	7	10	1	5	8	5	3	8	1	3	1	8	8	3	5	6	8	5	6	-6.82842712474619	3.20710678118655
v273	44	Male	72	74	55	100	r131	72	Female	0	7	6	5	3	2	6	6	2	1	6	6	2	3	6	6	6	3	5	4	6.68198051533946	-6.68198051533946
v282	51	Female	72	95	54	82	r503	18	Female	0	2	5	4	2	3	4	3	3	2	7	7	4	3	6	6	3	3	5	6	7.44974746830583	-2.41421356237309
v282	51	Female	72	95	54	82	r184	18	Female	0	4	7	5	2	1	8	8	1	1	2	7	4	3	5	6	8	6	5	1	1.64644660940673	-11.8033008588991
v282	51	Female	72	95	54	82	r526	18	Female	0	7	10	4	3	6	3	3	2	2	2	3	1	1	6	6	4	2	7	5	7.47487373415292	3.26776695296637
v282	51	Female	72	95	54	82	r102	18	Male	0	2	1	7	3	3	1	4	3	4	4	6	3	7	2	2	2	7	2	2	-3.70710678118655	-2.32842712474619
v282	51	Female	72	95	54	82	r32	19	Female	0	7	10	2	3	2	8	8	1	1	5	4	1	2	7	7	7	3	4	2	6.56066017177982	-9.38908729652601
v282	51	Female	72	95	54	82	r358	20	Female	0	5	9	1	1	4	8	8	3	1	6	5	6	2	7	7	7	7	6	2	3.35355339059327	-10.0961940777126
v282	51	Female	72	95	54	82	r412	21	Male	1	1	4	8	3	1	6	4	3	1	7	6	5	6	5	6	4	8	1	2	0	-9.36396103067893
v282	51	Female	72	95	54	82	r136	22	Female	0	1	1	1	2	1	1	1	1	8	1	8	1	8	1	1	2	8	1	1	-6.32842712474619	-2.32842712474619
v282	51	Female	72	95	54	82	r439	26	Male	0	6	6	4	4	7	5	3	5	3	3	5	3	3	6	6	5	3	6	6	4.41421356237309	2.91421356237309
v282	51	Female	72	95	54	82	r67	27	Female	0	7	7	2	5	5	3	5	1	5	6	6	2	2	6	7	5	2	6	6	8.38908729652601	0.646446609406726
v282	51	Female	72	95	54	82	r191	29	Male	0	7	10	1	6	5	6	5	5	1	1	1	1	2	7	6	3	5	6	4	4.29289321881345	2.12132034355964
v282	51	Female	72	95	54	82	r210	31	Female	0	6	6	2	2	2	6	5	4	2	2	2	2	5	2	2	5	6	2	2	-4.68198051533946	-5.26776695296637
v282	51	Female	72	95	54	82	r388	33	Female	1	4	7	5	6	6	3	2	5	4	4	4	6	7	3	3	6	6	3	4	-5.62132034355964	2.08578643762691
v282	51	Female	72	95	54	82	r366	34	Female	0	4	9	3	5	4	2	1	5	3	5	2	4	5	4	3	3	2	5	5	0.414213562373095	5.12132034355964
v282	51	Female	72	95	54	82	r527	35	Male	0	6	8	6	5	4	7	7	4	3	2	5	2	2	5	6	6	5	6	3	2.79289321881345	-3.20710678118655
v282	51	Female	72	95	54	82	r177	39	Female	2	6	5	3	5	6	6	5	1	1	1	1	1	1	7	6	5	5	7	5	6.20710678118655	0.707106781186548
v282	51	Female	72	95	54	82	r345	41	Male	0	3	6	3	2	7	7	7	2	2	2	2	2	5	5	5	2	6	5	2	1.14644660940673	-2.85355339059327
v282	51	Female	72	95	54	82	r255	43	Female	0	3	7	8	3	3	7	6	1	1	6	6	1	1	4	5	6	2	5	5	7.74264068711929	-6.32842712474619
v282	51	Female	72	95	54	82	r91	43	Female	0	3	3	7	3	3	6	6	4	2	6	4	6	7	4	3	8	5	4	2	-4.06066017177982	-6.88908729652601
v282	51	Female	72	95	54	82	r528	45	Male	1	2	4	7	2	2	7	7	5	5	2	6	2	5	7	5	7	5	5	2	0.0251262658470837	-6.06066017177982
v282	51	Female	72	95	54	82	r529	56	Female	1	3	5	7	1	2	7	8	1	1	8	8	1	4	4	3	8	4	4	3	4.18198051533946	-12.7175144212722
v282	51	Female	72	95	54	82	r257	56	Male	0	2	2	7	2	2	7	6	5	6	4	4	5	6	3	3	6	6	2	2	-6.38908729652601	-6.26776695296637
v282	51	Female	72	95	54	82	r240	58	Female	0	7	7	2	6	7	3	3	6	6	3	4	5	6	4	3	3	5	3	5	-3.76776695296637	5.26776695296637
v282	51	Female	72	95	54	82	r369	60	Male	0	5	7	1	1	1	1	8	1	1	1	1	1	1	4	3	1	1	4	1	3.56066017177982	-2.43933982822018
v282	51	Female	72	95	54	82	r25	61	Female	1	7	3	2	1	2	6	2	2	2	6	6	5	6	6	6	2	6	5	2	2.97487373415292	-5.68198051533946
v282	51	Female	72	95	54	82	r220	67	Female	0	9	7	2	3	3	7	7	2	3	7	7	2	3	7	6	4	2	7	6	9.65685424949238	-4.70710678118655
v282	51	Female	72	95	54	82	r274	67	Male	0	5	5	2	3	5	6	6	4	5	3	5	6	3	5	3	4	5	3	3	-1.9142135623731	-2.70710678118655
v294	64	Male	71	83	54	89	r314	18	Female	0	4	8	5	6	6	1	3	5	5	7	4	5	6	3	3	7	5	2	3	-4.62132034355964	1.17157287525381
v294	64	Male	71	83	54	89	r449	21	Male	1	8	7	6	4	5	6	2	7	8	2	2	5	6	3	3	3	7	3	2	-8.15685424949238	2.62132034355964
v294	64	Male	71	83	54	89	r104	21	Male	1	3	6	4	2	4	4	5	3	3	3	6	2	3	7	6	3	2	6	5	7.18198051533946	-0.439339828220179
v294	64	Male	71	83	54	89	r530	26	Male	0	4	7	4	5	8	7	1	6	6	3	2	5	6	5	3	3	7	3	4	-5.03553390593274	3.91421356237309
v294	64	Male	71	83	54	89	r67	27	Female	0	4	6	5	3	2	8	6	1	4	5	5	5	6	4	5	8	4	4	1	-1.70710678118655	-8.74264068711929
v294	64	Male	71	83	54	89	r41	27	Female	0	5	8	2	2	4	4	3	6	8	3	3	6	6	2	2	2	6	2	1	-8.59619407771256	0.560660171779821
v294	64	Male	71	83	54	89	r342	28	Female	0	3	6	6	5	6	1	2	2	5	6	5	5	6	2	1	5	7	1	1	-6.12132034355964	-0.949747468305833
v294	64	Male	71	83	54	89	r531	29	Female	1	5	5	7	6	4	5	6	5	5	4	4	5	4	5	3	5	4	4	5	-1.20710678118655	0.207106781186548
v294	64	Male	71	83	54	89	r509	32	Male	0	3	4	3	6	3	5	5	5	5	2	6	5	4	3	3	5	6	4	6	-2.56066017177982	-0.146446609406726
v294	64	Male	71	83	54	89	r474	34	Female	0	2	5	7	5	1	3	3	7	7	3	2	7	1	3	1	6	8	1	1	-9.42462120245875	-1.06066017177982
v294	64	Male	71	83	54	89	r484	37	Female	0	5	3	5	5	3	6	6	3	2	3	3	3	4	4	4	6	3	3	4	0.146446609406726	-3.06066017177982
v294	64	Male	71	83	54	89	r232	38	Male	0	7	7	2	6	7	2	2	3	2	2	2	2	3	6	4	2	2	6	6	4.97487373415292	7.68198051533946
v294	64	Male	71	83	54	89	r467	42	Female	1	5	7	7	5	4	5	5	4	4	3	5	4	5	5	6	5	5	5	4	0.646446609406726	-0.853553390593274
v294	64	Male	71	83	54	89	r415	43	Female	0	3	3	3	3	2	5	2	7	7	3	8	2	7	6	1	7	8	1	3	-5.94974746830583	-3.82842712474619
v294	64	Male	71	83	54	89	r408	44	Female	0	3	3	3	2	3	2	3	5	6	5	5	6	1	1	1	2	1	2	2	-2.5	0.707106781186548
v294	64	Male	71	83	54	89	r13	45	Female	1	4	4	4	5	7	3	1	7	7	1	7	6	2	7	6	5	4	1	5	-0.681980515339464	5.06066017177982
v294	64	Male	71	83	54	89	r520	46	Female	0	5	5	3	4	5	4	3	5	4	5	3	4	4	3	4	4	5	4	4	-1.20710678118655	1
v294	64	Male	71	83	54	89	r16	46	Female	0	1	5	1	5	6	1	1	6	6	5	6	5	6	1	1	1	1	2	5	-3.08578643762691	6.62132034355964
v294	64	Male	71	83	54	89	r514	47	Female	0	3	2	7	2	3	5	7	2	6	2	3	4	2	4	1	7	7	4	2	-4.38908729652601	-5.26776695296637
v294	64	Male	71	83	54	89	r18	47	Female	0	5	6	8	5	3	5	4	4	4	5	5	3	4	4	4	5	3	5	5	1.9142135623731	-0.5
v294	64	Male	71	83	54	89	r235	48	Male	0	6	5	7	4	6	3	3	7	6	2	3	5	3	3	3	3	6	3	5	-4.18198051533946	4.47487373415292
v294	64	Male	71	83	54	89	r338	49	Female	0	5	4	4	6	7	6	2	6	3	6	2	6	1	2	1	2	6	3	6	-2	3.20710678118655
v294	64	Male	71	83	54	89	r237	54	Female	0	2	5	5	5	6	3	2	2	1	6	6	2	2	6	4	2	1	6	6	9.36396103067893	3
v294	64	Male	71	83	54	89	r352	55	Female	0	1	10	1	1	1	7	6	6	4	2	3	4	4	2	1	4	7	1	1	-7.44974746830583	-6.91421356237309
v294	64	Male	71	83	54	89	r532	55	Female	0	4	7	8	3	5	2	3	6	6	3	3	4	4	4	4	3	3	6	5	-0.353553390593274	5.38908729652601
v294	64	Male	71	83	54	89	r486	55	Male	0	5	7	9	4	7	2	2	7	7	8	2	7	8	5	2	2	2	3	5	-4	6.32842712474619
v294	64	Male	71	83	54	89	r435	59	Female	0	5	4	5	5	7	5	5	6	4	5	3	4	6	4	3	5	6	3	4	-3.62132034355964	0.292893218813452
v294	64	Male	71	83	54	89	r355	63	Female	0	5	4	1	7	6	2	7	7	4	2	2	6	6	2	3	3	2	2	3	-5.97487373415292	4.47487373415292
v305	61	Female	65	46	57	100	r33	19	Female	0	7	7	6	1	4	5	7	4	1	3	4	3	2	8	6	6	6	6	3	4.14644660940673	-5.26776695296637
v305	61	Female	65	46	57	100	r488	21	Female	0	8	5	10	1	4	7	6	1	1	1	5	1	4	7	3	8	4	4	1	1.43933982822018	-7.88908729652601
v305	61	Female	65	46	57	100	r170	22	Female	2	1	5	10	1	2	8	8	1	1	3	2	1	2	7	5	8	2	6	1	4.5	-8.62132034355964
v305	61	Female	65	46	57	100	r224	23	Female	0	6	2	6	1	2	8	8	1	1	8	8	1	1	4	3	8	6	5	2	4.97487373415292	-13.9246212024587
v305	61	Female	65	46	57	100	r533	24	Female	0	6	6	8	1	1	8	8	5	4	4	1	3	8	3	1	8	4	7	1	-6.32842712474619	-7
v305	61	Female	65	46	57	100	r264	25	Female	0	3	5	9	2	1	4	7	2	1	6	5	2	1	5	5	3	3	2	2	5.62132034355964	-7.53553390593274
v305	61	Female	65	46	57	100	r41	27	Female	0	4	9	3	2	2	4	3	6	4	2	5	6	7	1	3	7	7	4	1	-8.74264068711929	-3.62132034355964
v305	61	Female	65	46	57	100	r534	27	Male	0	2	4	8	1	2	6	6	3	3	4	6	5	6	5	3	7	6	5	3	-1.85355339059327	-7.68198051533946
v305	61	Female	65	46	57	100	r318	28	Male	0	4	1	1	1	3	1	1	1	5	1	5	5	4	1	1	1	5	1	1	-4.91421356237309	-0.414213562373095
v305	61	Female	65	46	57	100	r42	30	Female	0	6	8	7	2	6	5	5	1	2	2	5	1	1	7	7	5	2	6	5	8.82842712474619	-1
v305	61	Female	65	46	57	100	r388	33	Female	1	6	7	7	7	6	2	4	6	6	3	3	2	6	7	5	6	4	6	6	0.585786437626905	6.32842712474619
v305	61	Female	65	46	57	100	r344	33	Female	0	4	6	6	4	3	5	3	2	2	3	6	2	3	5	5	6	5	5	5	3.91421356237309	-2.62132034355964
v305	61	Female	65	46	57	100	r427	37	Female	0	5	8	8	6	7	7	6	1	1	2	8	2	6	7	6	7	5	4	4	3.91421356237309	-4.24264068711929
v305	61	Female	65	46	57	100	r8	38	Male	0	1	4	9	4	5	6	6	3	3	4	4	3	3	6	6	3	3	6	6	5.82842712474619	-0.0857864376269049
v305	61	Female	65	46	57	100	r154	45	Male	0	2	5	9	2	2	6	6	7	2	6	6	4	6	5	4	6	6	4	2	-1.56066017177982	-7.18198051533946
v305	61	Female	65	46	57	100	r514	47	Female	0	5	5	6	3	3	7	6	2	1	5	4	2	5	7	6	7	5	6	3	4.06066017177982	-6.68198051533946
v305	61	Female	65	46	57	100	r119	49	Female	0	6	6	2	2	3	5	4	1	1	5	5	1	2	5	6	5	3	6	1	6.47487373415292	-5.18198051533946
v305	61	Female	65	46	57	100	r322	50	Female	0	3	3	6	1	1	2	2	1	4	4	4	6	2	5	7	2	4	3	2	2.70710678118655	-2.41421356237309
v305	61	Female	65	46	57	100	r431	52	Female	0	4	7	8	3	6	6	6	5	5	6	3	2	5	6	4	5	3	6	4	1.85355339059327	-0.439339828220179
v305	61	Female	65	46	57	100	r352	55	Female	0	7	3	7	5	5	2	2	2	2	7	7	2	2	6	5	2	2	7	6	10.2175144212722	2.64644660940673
v305	61	Female	65	46	57	100	r469	57	Female	2	3	6	6	1	2	6	6	1	1	1	4	1	4	2	5	6	8	1	1	-2.18198051533946	-9.80330085889911
v305	61	Female	65	46	57	100	r385	57	Male	2	4	4	8	2	3	6	5	2	3	4	6	3	5	5	6	6	4	6	3	2.91421356237309	-5.12132034355964
v305	61	Female	65	46	57	100	r214	57	Male	1	3	3	3	1	1	3	2	2	6	1	3	1	4	1	1	2	7	1	1	-5.38908729652601	-2.56066017177982
v305	61	Female	65	46	57	100	r95	57	Male	0	3	3	3	4	3	3	5	3	2	1	5	6	3	2	3	5	2	2	3	-2.35355339059327	-1.56066017177982
v305	61	Female	65	46	57	100	r215	58	Male	0	3	3	8	2	4	6	7	2	5	5	6	3	4	4	3	7	6	4	2	-1.06066017177982	-7.38908729652601
v308	52	Male	90	94	82	100	r357	18	Female	0	3	3	5	3	5	5	4	6	6	3	3	6	6	3	3	3	6	3	3	-6.18198051533946	0.560660171779821
v308	52	Male	90	94	82	100	r437	19	Female	0	1	1	4	1	2	7	7	3	2	6	5	5	4	3	3	7	6	3	1	-2.56066017177982	-10.8033008588991
v308	52	Male	90	94	82	100	r535	19	Male	0	3	6	4	2	3	7	8	2	2	4	7	2	4	4	5	7	7	6	3	2.20710678118655	-9.24264068711929
v308	52	Male	90	94	82	100	r205	20	Female	1	1	10	6	6	2	5	4	6	6	2	7	4	8	5	5	6	4	3	2	-3.82842712474619	-1.20710678118655
v308	52	Male	90	94	82	100	r358	20	Female	0	1	10	1	6	3	7	8	5	2	3	4	3	3	6	8	8	3	5	3	2.93933982822018	-4.06066017177982
v308	52	Male	90	94	82	100	r134	20	Female	0	5	6	5	6	4	6	5	3	6	3	2	3	3	7	6	6	3	5	4	2.08578643762691	0.914213562373095
v308	52	Male	90	94	82	100	r473	23	Female	0	1	3	4	1	1	7	5	2	1	1	1	2	1	2	2	6	2	4	1	-0.914213562373095	-5.70710678118655
v308	52	Male	90	94	82	100	r343	29	Female	1	5	4	2	5	4	6	5	5	4	5	4	5	3	6	5	6	5	4	2	-0.267766952966369	-2.76776695296637
v308	52	Male	90	94	82	100	r68	32	Female	0	7	7	1	2	3	6	8	3	2	1	2	2	3	8	5	7	5	6	2	1.87867965644036	-5.20710678118655
v308	52	Male	90	94	82	100	r509	32	Male	0	3	3	7	4	4	5	5	4	4	3	4	4	6	3	3	4	6	4	3	-3.41421356237309	-1.70710678118655
v308	52	Male	90	94	82	100	r376	35	Female	0	5	5	1	2	3	6	6	2	3	6	3	2	3	7	6	6	3	6	2	5.06066017177982	-5.26776695296637
v308	52	Male	90	94	82	100	r9	42	Male	5	9	10	1	8	7	1	6	6	5	1	2	1	1	8	8	6	1	8	8	7.35355339059327	10.0104076400857
v308	52	Male	90	94	82	100	r536	53	Female	0	5	9	1	5	6	3	5	6	5	4	3	5	2	6	2	5	7	3	5	-2.32842712474619	1.5
v308	52	Male	90	94	82	100	r468	56	Female	0	NA	NA	NA	3	2	6	7	4	3	5	5	3	4	4	3	7	3	4	3	0	-6.12132034355964
v308	52	Male	90	94	82	100	r126	57	Female	0	1	1	1	1	1	2	1	1	1	1	1	1	1	1	1	1	1	1	1	0	-0.5
v308	52	Male	90	94	82	100	r434	57	Male	0	4	5	3	2	5	4	4	4	2	2	5	2	5	5	2	4	4	4	4	0.353553390593274	-0.853553390593274
v308	52	Male	90	94	82	100	r312	60	Female	1	1	1	5	1	5	5	7	7	1	1	1	7	8	1	1	2	8	1	1	-11.4497474683058	-3.70710678118655
v308	52	Male	90	94	82	100	r444	61	Male	1	3	7	3	3	5	6	5	6	6	7	3	7	4	3	4	3	3	1	2	-3.76776695296637	-1.85355339059327
v308	52	Male	90	94	82	100	r537	63	Female	0	5	7	1	1	6	4	5	5	5	5	3	5	3	4	4	4	6	2	1	-3.18198051533946	-2.76776695296637
v308	52	Male	90	94	82	100	r325	68	Female	0	5	5	2	1	2	6	2	2	3	5	6	3	5	5	5	2	3	3	6	4.53553390593274	-3.20710678118655
v321	36	Female	63	74	36	100	r526	18	Female	0	5	9	5	5	3	4	3	2	3	2	6	1	3	6	6	3	4	7	4	6.47487373415292	0.853553390593274
v321	36	Female	63	74	36	100	r313	18	Female	0	4	5	6	3	3	6	6	3	3	5	5	3	3	3	4	6	5	4	3	0.5	-5.82842712474619
v321	36	Female	63	74	36	100	r328	18	Male	0	5	3	7	3	2	5	6	1	4	7	2	2	6	4	4	3	3	4	1	1.06066017177982	-4.76776695296637
v321	36	Female	63	74	36	100	r222	19	Male	0	1	1	1	1	1	8	8	1	2	7	8	3	1	3	4	8	8	4	1	1.85355339059327	-15.1317279836453
v321	36	Female	63	74	36	100	r277	20	Female	0	5	7	4	1	5	7	8	4	5	3	4	6	4	5	3	8	6	5	3	-3.82842712474619	-5.91421356237309
v321	36	Female	63	74	36	100	r538	21	Female	1	1	1	6	2	1	5	6	1	2	2	8	5	2	2	1	5	8	2	2	-2.70710678118655	-9.65685424949238
v321	36	Female	63	74	36	100	r224	23	Female	0	4	6	1	1	2	8	8	3	1	8	4	1	3	5	3	8	5	4	2	2.35355339059327	-11.8033008588991
v321	36	Female	63	74	36	100	r504	23	Female	0	4	7	6	5	2	5	5	3	1	5	3	2	5	5	3	5	6	3	3	0.146446609406726	-4.68198051533946
v321	36	Female	63	74	36	100	r280	24	Female	0	7	7	5	4	4	6	5	5	1	3	4	1	4	6	5	5	4	5	4	3.35355339059327	-1.85355339059327
v321	36	Female	63	74	36	100	r464	26	Female	0	1	1	10	2	1	5	3	5	4	7	4	7	8	1	1	1	8	1	1	-8.26776695296637	-5.68198051533946
v321	36	Female	63	74	36	100	r172	29	Female	0	6	5	4	2	4	3	6	3	3	3	6	4	4	6	6	5	2	5	5	4.12132034355964	-1.5
v321	36	Female	63	74	36	100	r298	31	Female	0	2	2	6	2	1	3	2	4	2	8	4	6	7	1	2	4	7	2	1	-5.70710678118655	-5.94974746830583
v321	36	Female	63	74	36	100	r192	31	Female	0	2	4	4	1	2	5	6	2	2	5	7	2	4	2	2	6	7	3	2	-1	-9.65685424949238
v321	36	Female	63	74	36	100	r440	32	Male	0	2	5	3	3	3	6	4	2	3	3	3	2	3	6	6	6	2	6	5	4.91421356237309	-1.29289321881345
v321	36	Female	63	74	36	100	r211	33	Female	0	6	7	4	3	5	6	5	2	2	3	5	3	3	5	4	6	5	5	2	1.5	-4.32842712474619
v321	36	Female	63	74	36	100	r304	45	Female	1	4	3	8	5	3	2	2	2	4	5	2	2	7	2	3	2	7	5	5	-1.29289321881345	2
v321	36	Female	63	74	36	100	r380	46	Male	0	4	5	8	3	3	6	7	3	5	4	7	2	3	5	4	7	3	5	3	2.35355339059327	-5.26776695296637
v321	36	Female	63	74	36	100	r347	48	Female	0	3	4	1	2	2	3	4	2	6	4	2	7	6	2	3	4	8	2	2	-7.53553390593274	-3.62132034355964
v321	36	Female	63	74	36	100	r289	49	Female	0	3	1	1	1	1	4	6	5	8	1	7	4	1	3	1	6	7	1	1	-6.15685424949238	-6.12132034355964
v321	36	Female	63	74	36	100	r521	51	Female	0	6	7	3	1	5	7	5	2	1	8	6	3	6	6	5	5	4	5	4	4.88908729652601	-6.88908729652601
v321	36	Female	63	74	36	100	r93	51	Female	0	1	4	10	4	4	5	4	7	6	4	7	8	7	1	2	4	1	1	4	-6.70710678118655	0.207106781186548
v321	36	Female	63	74	36	100	r442	52	Female	0	6	7	4	3	3	6	6	4	4	4	5	4	4	4	5	6	6	4	3	-0.914213562373095	-5.12132034355964
v321	36	Female	63	74	36	100	r158	53	Female	0	6	6	1	2	3	2	4	4	5	3	3	3	4	3	4	4	3	4	3	-1.06066017177982	0.560660171779821
v321	36	Female	63	74	36	100	r470	57	Female	0	5	5	2	3	3	5	7	2	2	4	4	4	6	4	4	7	6	4	2	-2.06066017177982	-6.88908729652601
v321	36	Female	63	74	36	100	r353	59	Female	0	7	5	9	3	4	6	5	6	6	6	4	5	6	5	5	6	6	3	4	-2.97487373415292	-3.06066017177982
v321	36	Female	63	74	36	100	r539	59	Male	0	2	2	6	1	1	1	1	1	1	1	1	1	1	1	1	1	1	1	1	0	0
v321	36	Female	63	74	36	100	r53	62	Female	0	5	5	5	1	3	5	5	4	5	3	5	5	6	4	3	6	6	3	2	-4.82842712474619	-5.12132034355964
v321	36	Female	63	74	36	100	r445	63	Female	0	5	4	2	4	4	6	3	6	6	3	3	5	3	3	3	5	4	4	5	-3.12132034355964	1.62132034355964
v321	36	Female	63	74	36	100	r537	63	Female	0	5	6	1	1	4	5	6	5	4	5	6	1	4	5	3	6	5	5	1	0.439339828220179	-5.47487373415292
v321	36	Female	63	74	36	100	r540	65	Female	0	5	8	2	3	7	3	2	5	2	4	2	3	4	2	3	6	8	4	2	-4.18198051533946	0.0251262658470837
v321	36	Female	63	74	36	100	r220	67	Female	0	3	5	8	2	3	6	6	5	3	5	4	5	7	2	3	6	4	3	2	-4.91421356237309	-5.62132034355964
v321	36	Female	63	74	36	100	r54	80	Female	0	6	4	1	3	3	5	3	4	6	3	3	7	7	7	2	7	8	2	2	-7.80330085889911	-3.47487373415292
v323	41	Female	85	96	72	100	r541	18	Male	0	NA	NA	NA	3	4	4	2	4	2	7	3	4	4	3	6	4	3	4	4	2.26776695296637	-0.560660171779821
v323	41	Female	85	96	72	100	r542	19	Female	0	6	9	3	1	7	7	1	1	4	7	7	1	1	8	7	1	1	8	7	14.278174593052	1.4142135623731
v323	41	Female	85	96	72	100	r2	20	Female	0	8	8	7	5	5	6	7	2	4	2	6	1	2	6	7	7	4	6	6	6.06066017177982	-1.85355339059327
v323	41	Female	85	96	72	100	r495	20	Female	0	6	5	5	2	4	3	6	5	4	3	5	3	4	6	3	6	5	5	3	-0.414213562373095	-2.20710678118655
v323	41	Female	85	96	72	100	r543	20	Male	0	6	4	3	6	4	5	2	5	8	1	1	3	6	2	3	2	1	7	8	-1.64644660940673	9.6317279836453
v323	41	Female	85	96	72	100	r399	21	Female	0	2	8	7	2	2	2	2	1	3	5	1	1	3	3	4	1	1	5	4	4.68198051533946	1.76776695296637
v323	41	Female	85	96	72	100	r64	22	Female	0	4	7	5	4	2	5	4	5	2	6	6	6	8	5	1	3	4	2	3	-2.93933982822018	-3.97487373415292
v323	41	Female	85	96	72	100	r341	24	Female	2	8	8	2	8	7	3	4	5	8	5	4	3	4	7	8	4	3	7	8	5.41421356237309	8.24264068711929
v323	41	Female	85	96	72	100	r375	29	Female	0	2	4	7	6	3	6	7	4	5	4	4	3	4	4	2	6	2	5	4	-0.5	-1.29289321881345
v323	41	Female	85	96	72	100	r191	29	Male	0	9	9	1	6	6	2	1	6	1	1	1	1	2	7	7	2	1	8	8	8.32842712474619	10.8639610306789
v323	41	Female	85	96	72	100	r193	33	Female	0	7	7	2	4	6	3	2	2	2	5	6	2	2	4	6	2	2	7	7	9.01040764008565	3.56066017177982
v323	41	Female	85	96	72	100	r389	34	Female	0	9	7	1	3	5	3	4	1	1	5	3	1	1	7	5	2	2	5	4	8.88908729652601	0.146446609406726
v323	41	Female	85	96	72	100	r378	36	Male	1	3	5	2	1	3	5	4	2	3	4	6	1	1	2	2	5	3	4	2	2.06066017177982	-4.97487373415292
v323	41	Female	85	96	72	100	r320	38	Female	0	5	8	2	6	7	1	3	4	6	4	5	5	4	5	3	2	2	4	5	0.914213562373095	6.62132034355964
v323	41	Female	85	96	72	100	r368	41	Female	0	7	NA	1	5	5	5	5	4	3	6	4	2	4	3	4	6	4	5	6	1.9142135623731	-0.707106781186548
v323	41	Female	85	96	72	100	r453	45	Female	0	7	8	5	3	3	5	3	3	2	5	2	3	3	5	5	5	3	6	5	3.76776695296637	-0.646446609406726
v323	41	Female	85	96	72	100	r17	46	Male	1	4	6	7	4	4	5	4	4	6	6	4	4	4	4	5	3	5	5	5	1.20710678118655	0.207106781186548
v323	41	Female	85	96	72	100	r544	47	Female	0	8	8	8	4	7	2	1	1	3	2	5	1	3	7	7	1	1	8	7	10.6568542494924	7.53553390593274
v323	41	Female	85	96	72	100	r120	49	Female	0	6	6	3	4	4	6	6	2	3	4	6	2	3	7	6	7	5	6	4	5.06066017177982	-4.47487373415292
v323	41	Female	85	96	72	100	r432	53	Female	0	6	6	4	3	6	6	4	3	5	5	6	2	4	6	5	5	6	6	5	3.56066017177982	-1.56066017177982
v323	41	Female	85	96	72	100	r383	54	Female	0	8	7	6	5	4	4	4	4	4	5	4	4	5	5	5	5	4	4	5	0.853553390593274	0.146446609406726
v323	41	Female	85	96	72	100	r433	56	Female	0	7	9	6	2	7	5	5	3	2	5	6	3	3	4	3	6	4	7	4	2.97487373415292	-2.26776695296637
v323	41	Female	85	96	72	100	r545	58	Female	0	5	6	6	4	4	4	4	4	4	4	5	4	5	4	3	5	5	4	2	-2.06066017177982	-1.76776695296637
v323	41	Female	85	96	72	100	r160	59	Female	0	5	6	3	2	3	8	7	1	1	1	7	1	7	6	5	7	3	5	2	2.56066017177982	-8.18198051533946
v323	41	Female	85	96	72	100	r539	59	Male	0	1	1	1	1	3	4	3	1	1	1	1	1	1	1	1	1	1	1	1	0	-1.5
v323	41	Female	85	96	72	100	r421	61	Female	0	1	3	3	4	1	5	5	2	4	4	5	4	4	2	2	7	6	3	2	-3.76776695296637	-6.38908729652601
v323	41	Female	85	96	72	100	r444	61	Male	1	2	6	9	6	5	5	6	3	6	4	6	6	2	2	2	4	4	1	4	-2.70710678118655	-1.4142135623731
v323	41	Female	85	96	72	100	r354	62	Female	0	6	6	4	5	6	4	3	5	5	6	3	6	2	3	3	3	4	4	3	-1.35355339059327	2.35355339059327
v323	41	Female	85	96	72	100	r218	63	Male	2	NA	NA	NA	6	6	5	3	5	5	3	5	6	3	4	3	3	6	4	5	-1.70710678118655	2.70710678118655
v323	41	Female	85	96	72	100	r128	65	Male	0	5	6	5	6	6	4	4	6	6	5	5	5	6	6	5	5	6	6	4	-1.06066017177982	2.35355339059327
v323	41	Female	85	96	72	100	r203	70	Female	0	6	5	1	8	4	6	5	8	8	7	5	6	1	4	1	7	8	3	5	-4.88908729652601	-0.560660171779821
v323	41	Female	85	96	72	100	r398	72	Male	0	6	5	1	5	4	5	3	5	3	3	4	4	3	3	3	4	3	5	5	0.207106781186548	1.9142135623731
v323	41	Female	85	96	72	100	r326	74	Female	0	8	9	7	7	8	2	8	2	1	2	6	2	3	6	6	8	4	5	7	5.26776695296637	0.732233047033631
v325	27	Female	61	83	26	100	r356	18	Female	0	6	7	2	5	6	3	2	3	3	3	3	3	4	5	6	3	3	5	5	3.41421356237309	4.41421356237309
v325	27	Female	61	83	26	100	r78	18	Female	0	6	9	9	3	4	3	3	4	3	6	7	1	2	7	6	5	4	6	5	7.82842712474619	-0.914213562373095
v325	27	Female	61	83	26	100	r315	18	Male	0	2	1	8	1	1	2	1	1	1	7	7	1	1	1	1	1	7	1	1	2.12132034355964	-6.86396103067893
v325	27	Female	61	83	26	100	r246	18	Male	0	1	2	8	1	2	6	8	2	1	6	6	4	3	3	1	7	5	3	1	-1.14644660940673	-11.5104076400857
v325	27	Female	61	83	26	100	r186	19	Female	0	4	5	2	4	3	3	5	4	3	3	4	3	3	7	4	3	3	6	4	3.91421356237309	0.914213562373095
v325	27	Female	61	83	26	100	r205	20	Female	1	3	2	10	1	2	8	7	3	1	8	7	1	5	8	8	5	6	2	2	6.41421356237309	-12.3639610306789
v325	27	Female	61	83	26	100	r39	22	Female	0	3	5	5	3	4	7	6	3	4	5	4	5	4	4	3	7	6	4	2	-2.76776695296637	-6.18198051533946
v325	27	Female	61	83	26	100	r413	23	Female	0	5	6	3	5	2	6	4	3	2	4	2	5	5	3	3	6	6	3	4	-3.41421356237309	-3.62132034355964
v325	27	Female	61	83	26	100	r465	26	Male	0	4	6	5	4	3	7	7	3	3	3	6	3	2	6	5	6	3	2	3	2.64644660940673	-5.97487373415292
v325	27	Female	61	83	26	100	r531	29	Female	1	6	5	7	3	6	3	3	3	1	5	6	3	2	6	6	4	1	7	6	8.80330085889911	1.85355339059327
v325	27	Female	61	83	26	100	r508	29	Female	1	7	6	4	3	3	6	7	3	3	7	6	3	4	6	6	6	5	5	3	3.91421356237309	-7.03553390593274
v325	27	Female	61	83	26	100	r285	31	Male	1	3	4	7	3	3	4	5	4	5	5	5	5	6	5	4	7	5	3	3	-2.76776695296637	-3.97487373415292
v325	27	Female	61	83	26	100	r175	34	Female	0	6	4	7	6	3	4	4	4	4	5	4	4	5	4	5	4	4	5	4	0.707106781186548	0.5
v325	27	Female	61	83	26	100	r147	35	Female	0	7	4	3	1	4	4	4	3	3	3	3	4	4	4	4	6	7	7	3	-1.06066017177982	-2.56066017177982
v325	27	Female	61	83	26	100	r367	36	Female	0	4	1	10	1	1	8	8	1	4	1	1	1	1	1	1	8	8	1	1	-6.01040764008565	-10.889087296526
v325	27	Female	61	83	26	100	r484	37	Female	0	6	6	2	1	1	5	7	4	2	8	2	6	8	1	1	7	6	1	1	-8.47487373415292	-10.3033008588991
v325	27	Female	61	83	26	100	r320	38	Female	0	5	6	2	4	5	6	5	4	5	4	5	3	2	5	5	5	5	4	5	2.14644660940673	-1.35355339059327
v325	27	Female	61	83	26	100	r115	38	Female	0	6	6	2	3	5	3	3	5	6	5	4	6	3	6	5	3	4	5	4	1	2.41421356237309
v325	27	Female	61	83	26	100	r546	39	Female	0	5	5	5	2	6	7	8	6	7	4	7	2	3	6	5	8	5	6	5	1.5857864376269	-3.5
v325	27	Female	61	83	26	100	r390	43	Female	0	7	7	7	2	2	7	6	2	1	6	6	2	3	5	6	6	5	3	3	4.41421356237309	-9.44974746830583
v325	27	Female	61	83	26	100	r178	44	Female	0	5	3	7	3	2	7	8	1	2	5	6	1	1	6	6	8	6	5	3	5.70710678118655	-9.94974746830583
v325	27	Female	61	83	26	100	r347	48	Female	0	3	3	1	6	2	6	4	2	3	8	7	4	6	5	3	3	3	5	6	4.30330085889911	-2.76776695296637
v325	27	Female	61	83	26	100	r511	50	Female	0	1	1	8	3	1	5	6	3	1	7	1	2	3	3	3	6	4	5	3	1.20710678118655	-5.62132034355964
v325	27	Female	61	83	26	100	r512	50	Female	1	3	3	3	1	7	6	6	6	5	7	5	7	1	5	3	6	5	1	1	-2.82842712474619	-5.53553390593274
v325	27	Female	61	83	26	100	r351	51	Male	0	7	6	6	4	3	6	4	4	2	2	2	2	4	6	5	5	5	5	2	0.732233047033631	-1.85355339059327
v325	27	Female	61	83	26	100	r381	53	Female	0	7	7	1	1	2	6	6	3	2	6	6	4	3	6	6	7	6	4	2	2.5	-9.44974746830583
v325	27	Female	61	83	26	100	r256	54	Female	0	8	7	7	1	6	6	5	1	1	1	1	6	1	1	1	4	6	7	5	-1.79289321881345	-1.29289321881345
v325	27	Female	61	83	26	100	r418	54	Female	0	4	3	4	2	2	6	5	2	2	4	6	2	2	4	4	5	6	3	2	2	-7.74264068711929
v325	27	Female	61	83	26	100	r259	59	Female	0	5	5	3	4	4	4	4	1	2	5	5	1	4	6	4	4	5	4	4	4.62132034355964	-2.82842712474619
v325	27	Female	61	83	26	100	r323	61	Male	0	3	3	8	5	3	3	4	4	5	5	3	4	8	4	1	4	5	1	1	-6.32842712474619	-1.62132034355964
v325	27	Female	61	83	26	100	r75	63	Female	0	6	7	3	1	6	7	4	2	1	3	7	2	NA	6	4	7	3	5	4	NA	-4.82842712474619
v325	27	Female	61	83	26	100	r163	66	Female	0	8	6	1	1	6	1	2	2	4	6	6	2	4	6	3	2	2	6	5	6.09619407771256	2.35355339059327
v325	27	Female	61	83	26	100	r397	72	Female	0	5	7	7	4	5	6	4	3	1	7	7	3	4	6	6	4	3	6	5	7.44974746830583	-2.62132034355964
v332	56	Female	88	78	87	100	r478	18	Female	0	5	5	5	3	2	4	5	1	2	3	6	1	2	6	6	4	5	5	2	5.91421356237309	-4.82842712474619
v332	56	Female	88	78	87	100	r547	18	Other	0	2	3	2	3	2	2	7	3	2	6	2	2	5	6	5	7	7	5	2	0.585786437626905	-5.53553390593274
v332	56	Female	88	78	87	100	r103	19	Female	0	5	5	2	3	4	3	5	3	3	5	5	3	3	5	5	3	3	6	6	5.53553390593274	0.207106781186548
v332	56	Female	88	78	87	100	r56	19	Male	0	3	4	3	4	5	3	2	1	1	4	4	2	2	4	5	4	2	5	4	5.68198051533946	0.939339828220179
v332	56	Female	88	78	87	100	r3	21	Male	0	6	5	7	2	8	8	3	2	3	6	6	2	2	4	5	1	6	4	2	4.62132034355964	-3.32842712474619
v332	56	Female	88	78	87	100	r38	22	Female	0	4	6	1	4	2	6	6	2	2	6	5	2	2	5	5	6	4	5	2	4.41421356237309	-6.53553390593274
v332	56	Female	88	78	87	100	r504	23	Female	0	2	6	1	2	3	6	5	3	2	6	6	3	4	4	4	5	5	5	2	1.9142135623731	-6.53553390593274
v332	56	Female	88	78	87	100	r363	24	Female	0	2	6	1	2	2	7	8	3	2	2	6	4	3	6	5	8	4	6	2	1.64644660940673	-7.97487373415292
v332	56	Female	88	78	87	100	r66	26	Female	0	2	4	2	2	3	7	7	3	6	3	4	3	4	6	6	7	7	6	2	-0.32842712474619	-5.91421356237309
v332	56	Female	88	78	87	100	r332	27	Male	0	3	5	6	3	5	6	5	2	2	6	6	2	2	6	7	5	3	7	4	8.38908729652601	-3.26776695296637
v332	56	Female	88	78	87	100	r548	28	Female	0	5	6	5	3	3	8	6	2	2	3	6	2	3	5	5	6	3	4	3	3.56066017177982	-6.47487373415292
v332	56	Female	88	78	87	100	r111	28	Male	0	2	3	2	3	1	5	6	2	3	5	4	6	8	4	3	6	3	2	2	-3.85355339059327	-6.68198051533946
v332	56	Female	88	78	87	100	r144	29	Female	0	5	5	5	4	2	4	2	3	3	5	3	4	2	4	2	4	8	3	2	-1.76776695296637	-3.18198051533946
v332	56	Female	88	78	87	100	r208	30	Female	0	1	1	1	1	1	3	8	6	4	2	2	5	4	4	5	4	2	2	2	-2.82842712474619	-3.08578643762691
v332	56	Female	88	78	87	100	r483	31	Male	1	4	5	4	4	1	3	7	1	2	5	8	2	5	3	4	5	7	2	2	0.707106781186548	-8.86396103067893
v332	56	Female	88	78	87	100	r229	32	Female	2	3	6	1	2	1	8	8	3	1	6	6	4	4	6	5	8	6	4	2	1.5	-12.1568542494924
v332	56	Female	88	78	87	100	r427	37	Female	0	7	8	1	3	5	6	7	2	2	7	6	1	2	7	8	6	3	7	3	9.53553390593274	-5.32842712474619
v332	56	Female	88	78	87	100	r452	38	Male	0	4	6	5	5	6	3	2	4	3	3	2	2	3	4	4	3	2	5	6	2.91421356237309	5.82842712474619
v332	56	Female	88	78	87	100	r406	39	Female	0	5	6	6	6	4	4	4	5	4	6	4	5	4	4	4	5	4	5	5	0.207106781186548	1
v332	56	Female	88	78	87	100	r268	41	Male	0	5	7	1	4	3	5	6	4	4	5	5	4	4	5	6	6	4	6	4	2.20710678118655	-2.70710678118655
v332	56	Female	88	78	87	100	r11	44	Female	0	4	2	1	1	1	1	8	1	4	4	2	3	5	5	3	8	1	4	1	-1.06066017177982	-5.26776695296637
v332	56	Female	88	78	87	100	r15	45	Male	0	2	6	5	3	6	7	6	5	5	4	5	5	6	6	3	6	5	3	2	-3.47487373415292	-3.76776695296637
v332	56	Female	88	78	87	100	r17	46	Male	1	7	6	3	3	4	7	7	3	4	5	4	3	6	6	5	6	5	6	4	1.35355339059327	-4.56066017177982
v332	56	Female	88	78	87	100	r511	50	Female	0	5	5	3	3	1	6	5	1	1	1	1	1	1	5	3	5	6	4	4	1.93933982822018	-4.56066017177982
v332	56	Female	88	78	87	100	r521	51	Female	0	7	8	2	5	6	4	5	1	1	7	8	1	4	6	6	4	3	7	5	9.86396103067893	-1.82842712474619
v332	56	Female	88	78	87	100	r236	52	Male	0	2	3	1	1	3	2	3	2	1	1	1	2	1	6	6	2	1	3	2	4.85355339059327	0.560660171779821
v332	56	Female	88	78	87	100	r256	54	Female	0	4	4	7	1	1	1	8	1	1	1	1	1	1	1	1	1	1	1	1	0	-3.5
v332	56	Female	88	78	87	100	r127	59	Male	0	4	4	3	2	3	5	5	4	4	5	5	4	5	4	3	6	6	3	2	-2.76776695296637	-5.68198051533946
v332	56	Female	88	78	87	100	r161	62	Male	1	NA	NA	NA	3	3	5	6	5	5	4	5	5	5	5	4	6	5	4	3	-2.26776695296637	-3.56066017177982
v332	56	Female	88	78	87	100	r537	63	Female	0	5	8	1	5	6	6	5	5	4	6	6	4	3	6	5	5	4	5	5	3.41421356237309	-0.707106781186548
v335	68	Female	55	43	35	100	r472	18	Female	0	3	10	8	2	5	4	8	2	1	2	1	3	3	6	4	3	3	7	2	3.06066017177982	-1.43933982822018
v335	68	Female	55	43	35	100	r447	18	Female	0	3	5	5	4	5	5	3	5	5	5	4	5	3	5	4	3	5	4	4	0.146446609406726	0.853553390593274
v335	68	Female	55	43	35	100	r541	18	Male	0	1	1	8	2	3	8	8	5	1	4	6	2	2	7	8	8	3	7	3	6.56066017177982	-7.26776695296637
v335	68	Female	55	43	35	100	r58	20	Female	0	4	8	6	5	5	3	5	2	2	6	6	1	2	6	6	5	3	6	3	7.68198051533946	-1.47487373415292
v335	68	Female	55	43	35	100	r543	20	Male	0	2	5	7	2	4	4	1	6	4	3	2	1	2	7	7	1	1	4	4	5.85355339059327	4.38908729652601
v335	68	Female	55	43	35	100	r248	21	Male	0	1	8	8	4	6	2	4	4	6	4	8	6	3	5	6	6	7	2	2	-1.47487373415292	-1.88908729652601
v335	68	Female	55	43	35	100	r450	24	Male	0	6	8	6	4	5	4	4	5	4	1	3	2	3	7	7	4	4	6	5	3.79289321881345	3.32842712474619
v335	68	Female	55	43	35	100	r439	26	Male	0	3	7	8	8	2	6	7	5	2	2	7	8	7	2	5	7	7	5	2	-5.76776695296637	-4.68198051533946
v335	68	Female	55	43	35	100	r226	27	Female	0	5	6	9	8	3	5	3	6	5	1	3	4	3	3	3	4	7	2	3	-5.09619407771256	1.85355339059327
v335	68	Female	55	43	35	100	r481	28	Female	0	6	8	2	4	6	2	6	2	2	2	2	2	2	7	7	7	2	7	6	6.41421356237309	2.41421356237309
v335	68	Female	55	43	35	100	r300	31	Male	0	4	6	9	2	3	6	6	1	2	2	3	3	5	6	3	6	3	4	4	0.853553390593274	-4.56066017177982
v335	68	Female	55	43	35	100	r483	31	Male	1	3	5	10	5	4	4	2	1	2	6	5	2	3	5	4	3	3	5	3	5.53553390593274	-0.621320343559643
v335	68	Female	55	43	35	100	r68	32	Female	0	8	8	3	6	6	1	1	3	1	7	3	1	1	8	8	1	1	7	7	13.3639610306789	7.12132034355964
v335	68	Female	55	43	35	100	r113	33	Female	0	4	6	4	3	5	5	5	3	2	4	5	2	4	6	5	5	4	6	5	4.62132034355964	-1.70710678118655
v335	68	Female	55	43	35	100	r146	34	Female	0	4	7	6	2	3	4	6	3	2	4	6	2	4	6	5	6	4	6	2	3.56066017177982	-4.97487373415292
v335	68	Female	55	43	35	100	r147	35	Female	0	3	4	8	1	2	6	8	3	3	6	3	6	5	3	4	8	3	3	2	-3.06066017177982	-8.68198051533946
v335	68	Female	55	43	35	100	r321	38	Male	0	3	5	5	4	4	3	3	3	3	6	6	3	3	3	3	5	5	4	4	1.4142135623731	-1.82842712474619
v335	68	Female	55	43	35	100	r415	43	Female	0	7	7	8	4	3	4	3	4	3	6	6	4	4	6	5	6	4	6	6	3.97487373415292	-1.06066017177982
v335	68	Female	55	43	35	100	r416	44	Female	0	3	5	8	2	4	6	5	1	1	5	1	1	2	6	7	4	5	5	5	6.76776695296637	-3.56066017177982
v335	68	Female	55	43	35	100	r154	45	Male	0	2	4	8	3	3	4	4	4	3	5	4	4	3	5	4	2	4	2	3	1.35355339059327	-2.06066017177982
v335	68	Female	55	43	35	100	r271	46	Female	0	6	9	7	4	4	3	6	1	2	2	5	1	2	6	7	3	2	6	5	8.53553390593274	0.207106781186548
v335	68	Female	55	43	35	100	r348	49	Female	0	7	7	9	1	3	2	5	1	3	6	7	3	3	5	4	7	7	3	3	1.85355339059327	-7.51040764008565
v335	68	Female	55	43	35	100	r120	49	Female	0	8	7	6	4	4	6	3	5	3	2	5	5	3	4	6	3	4	5	4	1.35355339059327	0.560660171779821
v335	68	Female	55	43	35	100	r549	55	Female	1	5	6	5	4	6	4	6	3	4	6	6	4	3	6	6	5	3	7	5	5.68198051533946	-0.353553390593274
v335	68	Female	55	43	35	100	r532	55	Female	0	7	8	8	4	6	6	6	3	2	7	7	2	3	7	6	6	3	7	4	7.88908729652601	-3.47487373415292
v335	68	Female	55	43	35	100	r22	59	Female	0	1	5	10	6	5	5	2	6	7	5	2	8	7	1	5	7	8	1	1	-11.2175144212722	-0.474873734152916
v335	68	Female	55	43	35	100	r537	63	Female	0	4	5	7	1	4	5	4	5	1	1	4	1	1	5	1	1	1	1	1	1.64644660940673	-1.64644660940673
v335	68	Female	55	43	35	100	r371	65	Female	1	5	9	9	2	7	4	2	2	1	7	7	1	2	6	7	7	2	7	7	10.6568542494924	-0.621320343559643
v335	68	Female	55	43	35	100	r164	66	Female	0	6	8	8	6	6	3	2	5	4	4	3	5	5	4	4	3	4	4	5	-1	4.91421356237309
v335	68	Female	55	43	35	100	r30	66	Female	0	4	9	10	6	7	5	3	3	3	3	3	3	3	7	6	3	3	7	6	5.97487373415292	4.97487373415292
v338	27	Male	61	69	52	70	r168	18	Female	0	5	5	9	2	4	8	7	6	6	4	3	4	3	4	6	7	5	5	2	-2.03553390593274	-4.5
v338	27	Male	61	69	52	70	r184	18	Female	0	3	7	8	5	6	4	3	6	6	6	2	4	2	4	2	3	3	3	6	-0.353553390593274	4.47487373415292
v338	27	Male	61	69	52	70	r1	18	Male	0	4	7	8	5	6	6	5	5	6	5	4	4	6	7	4	6	6	4	3	-1.97487373415292	-1.06066017177982
v338	27	Male	61	69	52	70	r31	18	Male	0	2	6	7	5	6	2	2	6	6	2	2	6	6	3	2	3	2	2	4	-5.97487373415292	6.68198051533946
v338	27	Male	61	69	52	70	r37	20	Female	0	6	7	6	5	3	2	5	2	2	2	7	1	4	5	5	6	2	5	5	4.97487373415292	-0.560660171779821
v338	27	Male	61	69	52	70	r538	21	Female	1	1	3	6	7	6	5	1	6	6	5	3	6	1	1	2	3	6	2	4	-4.47487373415292	3.85355339059327
v338	27	Male	61	69	52	70	r504	23	Female	0	7	9	7	2	1	8	6	5	2	3	2	2	2	6	4	7	3	7	2	1.93933982822018	-5.14644660940673
v338	27	Male	61	69	52	70	r473	23	Female	0	1	3	1	1	2	4	2	5	2	1	1	1	6	3	1	3	3	1	1	-4.68198051533946	-1.14644660940673
v338	27	Male	61	69	52	70	r40	23	Male	1	6	4	9	5	4	2	2	6	5	4	4	4	6	4	4	4	4	4	5	-1.70710678118655	3.91421356237309
v338	27	Male	61	69	52	70	r250	24	Female	0	4	4	8	5	7	5	5	4	4	7	4	7	6	3	2	5	6	2	2	-5.41421356237309	-2.53553390593274
v338	27	Male	61	69	52	70	r460	31	Female	0	4	5	6	2	1	3	6	4	2	6	7	4	5	5	5	6	7	2	2	-0.207106781186548	-8.65685424949238
v338	27	Male	61	69	52	70	r284	31	Female	0	3	3	9	3	3	6	3	7	7	2	2	4	6	4	4	7	7	6	3	-6.30330085889911	0.267766952966369
v338	27	Male	61	69	52	70	r285	31	Male	1	3	3	NA	3	5	4	4	4	5	4	4	4	4	4	5	5	5	6	5	0.5	0.707106781186548
v338	27	Male	61	69	52	70	r509	32	Male	0	2	2	10	2	3	5	5	4	3	5	3	4	4	4	4	5	3	5	3	0.353553390593274	-2.85355339059327
v338	27	Male	61	69	52	70	r113	33	Female	0	6	6	2	5	6	5	4	6	6	4	4	4	4	5	5	4	4	5	5	0.292893218813452	3.12132034355964
v338	27	Male	61	69	52	70	r302	40	Female	0	1	1	8	1	1	4	6	1	7	2	2	3	5	2	2	7	7	2	1	-7.30330085889911	-6.47487373415292
v338	27	Male	61	69	52	70	r116	41	Female	0	7	8	2	6	6	3	2	2	4	6	5	2	5	5	5	5	4	6	4	3.62132034355964	2.08578643762691
v338	27	Male	61	69	52	70	r390	43	Female	0	5	7	6	3	7	3	3	5	5	3	3	4	4	4	4	3	3	6	6	0.707106781186548	5.53553390593274
v338	27	Male	61	69	52	70	r510	44	Female	0	5	5	8	2	2	5	1	7	3	2	2	6	6	1	1	7	2	2	2	-8.88908729652601	-0.646446609406726
v338	27	Male	61	69	52	70	r349	50	Female	0	7	4	8	5	7	4	3	7	7	5	5	6	6	3	3	3	3	4	6	-3	5.32842712474619
v338	27	Male	61	69	52	70	r350	50	Female	0	NA	NA	NA	4	7	1	2	6	2	7	7	1	2	8	8	2	2	8	7	12.5104076400857	5.76776695296637
v338	27	Male	61	69	52	70	r523	51	Male	0	5	8	7	3	6	3	3	6	7	3	2	6	6	3	3	3	4	3	3	-6.18198051533946	3.97487373415292
v338	27	Male	61	69	52	70	r420	56	Female	1	5	3	5	7	8	1	1	7	8	3	3	6	2	2	2	1	4	3	7	-3.41421356237309	11.4497474683058
v338	27	Male	61	69	52	70	r461	57	Female	0	4	5	1	3	4	2	2	6	6	3	7	5	3	3	3	6	3	3	3	-2.76776695296637	1.14644660940673
v338	27	Male	61	69	52	70	r272	60	Male	0	4	9	3	5	5	3	2	3	2	7	2	1	3	4	3	2	1	7	6	6.44974746830583	4.62132034355964
v338	27	Male	61	69	52	70	r98	65	Female	0	2	4	9	2	2	6	8	3	4	4	4	4	5	7	5	8	6	6	2	-0.267766952966369	-7.47487373415292
v338	27	Male	61	69	52	70	r550	65	Female	1	4	6	5	5	5	4	5	5	5	5	5	4	6	5	1	5	5	1	3	-4.12132034355964	-1.62132034355964
v338	27	Male	61	69	52	70	r274	67	Male	0	6	5	5	2	6	2	2	2	2	2	2	2	2	2	2	2	2	2	2	0	2
v338	27	Male	61	69	52	70	r243	67	Male	0	7	8	3	6	3	5	5	2	3	6	6	2	3	6	6	4	2	5	4	7.03553390593274	-1.9142135623731
v338	27	Male	61	69	52	70	r244	69	Female	0	5	7	4	6	7	3	3	2	2	3	2	2	3	5	6	2	2	7	7	6.88908729652601	6.68198051533946
v339	27	Male	62	88	25	100	r372	18	Female	0	6	4	4	1	7	1	1	1	1	1	6	1	2	6	5	1	1	6	7	9.65685424949238	5.12132034355964
v339	27	Male	62	88	25	100	r276	18	Female	0	4	7	6	3	6	2	2	6	7	7	2	4	6	2	2	4	5	2	1	-6.53553390593274	1.79289321881345
v339	27	Male	62	88	25	100	r204	18	Female	0	7	7	1	5	8	1	2	8	8	2	1	3	2	2	2	2	2	4	6	-2.97487373415292	11.7175144212722
v339	27	Male	62	88	25	100	r373	19	Female	0	8	6	10	4	2	6	6	5	3	4	2	4	7	6	3	7	6	2	4	-4.18198051533946	-4.76776695296637
v339	27	Male	62	88	25	100	r57	19	Male	0	5	5	5	1	5	5	5	6	6	3	3	6	8	3	1	8	6	4	1	-10.3033008588991	-3.06066017177982
v339	27	Male	62	88	25	100	r247	20	Male	0	4	4	7	3	3	6	6	4	4	5	5	5	4	3	4	4	5	3	3	-1.35355339059327	-4.76776695296637
v339	27	Male	62	88	25	100	r278	21	Female	0	5	5	1	4	3	3	2	4	3	2	3	6	6	3	1	2	4	2	6	-4	2.41421356237309
v339	27	Male	62	88	25	100	r538	21	Female	1	5	6	7	1	6	1	1	4	1	6	5	1	3	1	3	1	4	3	4	2.82842712474619	1.0857864376269
v339	27	Male	62	88	25	100	r401	25	Female	0	5	10	1	8	8	1	1	8	1	1	1	1	1	8	8	1	1	8	8	9.47487373415292	14.4246212024587
v339	27	Male	62	88	25	100	r496	27	Female	0	6	4	6	5	5	4	3	6	6	3	3	6	6	3	3	6	6	4	4	-6.53553390593274	2.20710678118655
v339	27	Male	62	88	25	100	r497	28	Female	0	2	3	1	1	2	3	3	4	4	2	4	7	5	1	1	4	7	2	1	-8.53553390593274	-3.62132034355964
v339	27	Male	62	88	25	100	r551	28	Male	0	6	6	3	5	4	6	5	5	6	5	5	4	5	5	6	5	6	5	5	0.292893218813452	-1
v339	27	Male	62	88	25	100	r86	29	Female	1	3	3	4	2	2	6	7	3	5	3	5	6	6	3	2	6	6	2	4	-5.62132034355964	-6.62132034355964
v339	27	Male	62	88	25	100	r364	29	Female	0	6	6	7	6	6	3	3	4	2	3	3	2	2	4	4	3	2	4	6	3.76776695296637	4.76776695296637
v339	27	Male	62	88	25	100	r145	31	Female	0	5	5	1	3	3	2	2	3	3	2	2	3	3	2	3	2	3	2	3	-1.20710678118655	1.70710678118655
v339	27	Male	62	88	25	100	r376	35	Female	0	7	6	7	2	3	3	5	3	4	3	6	3	4	5	3	5	5	6	5	1.56066017177982	-1.85355339059327
v339	27	Male	62	88	25	100	r475	36	Male	1	3	4	7	2	4	3	3	5	2	5	3	5	6	3	2	3	4	3	3	-3	-0.707106781186548
v339	27	Male	62	88	25	100	r484	37	Female	0	7	7	5	3	5	3	3	5	5	4	4	2	4	4	4	4	4	4	4	0.292893218813452	1.70710678118655
v339	27	Male	62	88	25	100	r301	39	Male	3	7	7	5	5	7	4	4	6	8	7	6	5	6	4	4	4	7	8	6	-0.792893218813452	3.41421356237309
v339	27	Male	62	88	25	100	r116	41	Female	0	7	8	1	6	5	3	2	2	1	5	4	2	5	4	4	5	5	4	4	1.9142135623731	0.17157287525381
v339	27	Male	62	88	25	100	r304	45	Female	1	7	7	4	6	7	2	2	6	6	2	7	6	7	2	3	2	2	7	7	-1.52512626584708	9.09619407771256
v339	27	Male	62	88	25	100	r16	46	Female	0	4	5	1	6	7	1	3	6	6	3	2	5	6	4	2	3	2	4	5	-3.56066017177982	8.38908729652601
v339	27	Male	62	88	25	100	r522	50	Female	0	5	6	6	6	6	2	6	5	2	5	3	4	6	4	5	2	5	5	5	0.914213562373095	2.70710678118655
v339	27	Male	62	88	25	100	r552	50	Male	0	4	6	3	3	6	2	2	4	4	2	5	6	6	4	4	2	3	4	7	-0.232233047033631	4.97487373415292
v339	27	Male	62	88	25	100	r290	53	Female	0	5	3	7	2	2	7	6	3	4	5	5	3	6	6	5	4	4	6	4	2.76776695296637	-4.85355339059327
v339	27	Male	62	88	25	100	r513	54	Female	0	6	8	2	5	7	3	3	2	3	6	6	2	4	6	4	3	2	5	6	6.59619407771256	2.64644660940673
v339	27	Male	62	88	25	100	r256	54	Female	0	7	8	7	1	5	5	4	1	1	1	1	1	1	3	1	2	6	5	4	1.35355339059327	-1.14644660940673
v339	27	Male	62	88	25	100	r529	56	Female	1	8	5	5	1	5	4	5	1	1	8	8	1	4	4	3	5	4	4	2	4.88908729652601	-7.51040764008565
v339	27	Male	62	88	25	100	r239	58	Female	1	7	7	6	6	6	3	3	6	5	6	4	3	3	5	3	4	5	3	6	0.646446609406726	3.35355339059327
v339	27	Male	62	88	25	100	r493	58	Female	0	5	5	6	2	6	3	1	6	6	1	2	1	2	2	4	3	5	4	2	-2.38908729652601	4.47487373415292
v339	27	Male	62	88	25	100	r241	59	Female	1	1	5	3	5	4	4	2	6	4	4	4	7	6	2	2	5	7	2	3	-7.68198051533946	-0.267766952966369
v339	27	Male	62	88	25	100	r76	65	Female	0	8	7	2	7	7	7	2	7	7	2	2	7	3	3	3	2	7	2	7	-5.53553390593274	6.03553390593274
v339	27	Male	62	88	25	100	r129	65	Male	0	1	3	7	1	5	8	7	4	4	6	5	5	7	3	3	8	7	4	2	-5.12132034355964	-8.74264068711929
v339	27	Male	62	88	25	100	r387	67	Female	0	6	5	9	7	6	2	2	6	7	5	3	5	2	4	2	2	5	4	5	-1.56066017177982	6.97487373415292
v339	27	Male	62	88	25	100	r130	70	Female	0	6	NA	NA	1	5	5	5	4	5	3	6	4	3	4	3	6	7	4	2	-2.47487373415292	-4.47487373415292
v339	27	Male	62	88	25	100	r398	72	Male	0	4	3	1	3	3	5	4	4	6	2	4	3	2	3	2	4	3	2	3	-2.12132034355964	-0.792893218813452
v340	35	Male	67	75	71	54	r167	18	Female	0	8	8	2	6	7	6	3	1	1	6	7	1	1	8	8	5	1	8	3	12.6568542494924	-0.121320343559643
v340	35	Male	67	75	71	54	r37	20	Female	0	7	7	4	6	4	6	4	1	2	2	6	2	2	6	6	3	2	7	6	8.59619407771256	1.06066017177982
v340	35	Male	67	75	71	54	r400	21	Female	0	3	3	8	3	6	4	3	4	4	5	5	4	3	5	5	3	3	5	3	2.91421356237309	1
v340	35	Male	67	75	71	54	r82	21	Female	1	6	7	5	4	5	6	8	4	7	2	3	3	2	6	7	7	3	7	6	2.93933982822018	0.681980515339464
v340	35	Male	67	75	71	54	r189	23	Female	2	7	7	2	6	5	2	1	2	2	3	7	2	NA	3	4	4	3	6	5	NA	3.29289321881345
v340	35	Male	67	75	71	54	r519	23	Male	0	2	7	4	3	3	4	6	7	4	3	2	2	3	2	4	8	4	4	5	-2.68198051533946	-0.939339828220179
v340	35	Male	67	75	71	54	r375	29	Female	0	4	7	6	4	6	1	4	3	3	5	4	2	4	7	7	3	2	6	6	7.53553390593274	3.91421356237309
v340	35	Male	67	75	71	54	r209	30	Male	0	8	8	NA	8	8	3	1	4	4	1	1	4	1	8	4	1	1	8	6	5.62132034355964	12.3639610306789
v340	35	Male	67	75	71	54	r68	32	Female	0	8	8	3	5	5	2	6	6	1	2	1	2	1	8	8	6	1	6	6	6.85355339059327	4.18198051533946
v340	35	Male	67	75	71	54	r112	32	Female	0	3	4	4	4	4	5	5	2	3	6	3	2	3	5	6	3	4	6	5	5.82842712474619	-1
v340	35	Male	67	75	71	54	r266	32	Female	0	5	5	5	1	4	5	2	1	6	2	6	2	2	6	5	7	2	5	5	4.20710678118655	-1
v340	35	Male	67	75	71	54	r389	34	Female	0	8	8	3	4	6	3	5	5	3	4	4	6	6	7	6	4	2	NA	6	NA	NA
v340	35	Male	67	75	71	54	r367	36	Female	0	4	7	9	1	8	1	1	1	1	1	1	1	1	1	8	1	1	6	1	5.26776695296637	5.26776695296637
v340	35	Male	67	75	71	54	r467	42	Female	1	5	5	5	4	4	5	5	4	4	5	5	4	4	5	5	5	5	5	5	1.70710678118655	-1.70710678118655
v340	35	Male	67	75	71	54	r303	43	Female	0	7	7	4	5	6	4	3	3	4	5	4	3	4	5	5	3	3	6	5	3.97487373415292	3.06066017177982
v340	35	Male	67	75	71	54	r528	45	Male	1	2	6	2	6	6	7	2	7	7	5	2	7	7	1	3	2	3	2	3	-7.47487373415292	3.97487373415292
v340	35	Male	67	75	71	54	r553	48	Female	0	9	10	1	3	6	5	6	1	1	7	7	1	1	8	8	6	1	8	7	14.0710678118655	-2.41421356237309
v340	35	Male	67	75	71	54	r48	48	Male	0	8	6	8	6	6	5	3	6	5	3	3	6	5	7	7	3	2	7	7	2.91421356237309	6.94974746830583
v340	35	Male	67	75	71	54	r71	50	Female	0	7	7	1	6	7	1	1	4	5	5	5	1	1	5	6	1	1	6	7	8.74264068711929	9.03553390593274
v340	35	Male	67	75	71	54	r521	51	Female	0	9	10	1	4	6	3	1	1	1	8	8	1	2	7	7	1	1	8	7	15.0459415460184	2.64644660940673
v340	35	Male	67	75	71	54	r213	51	Male	0	4	5	6	1	3	4	5	3	5	5	5	2	3	6	2	5	5	5	2	1.14644660940673	-4.26776695296637
v340	35	Male	67	75	71	54	r476	52	Female	0	6	3	4	3	6	3	6	3	2	7	7	3	3	7	6	3	3	7	6	9.15685424949238	-0.707106781186548
v340	35	Male	67	75	71	54	r492	53	Female	0	8	8	2	5	7	3	3	6	5	5	3	3	4	6	5	3	3	6	6	3.06066017177982	6.18198051533946
v340	35	Male	67	75	71	54	r394	55	Male	0	5	6	6	5	5	5	5	5	5	5	5	5	5	5	5	5	5	6	6	0.707106781186548	0.707106781186548
v340	35	Male	67	75	71	54	r29	64	Female	0	9	8	1	6	7	4	3	4	4	5	4	4	4	4	4	4	2	6	7	2.82842712474619	5.12132034355964
v366	45	Female	61	81	66	30	r184	18	Female	0	7	6	6	6	2	3	5	2	2	3	6	1	2	8	8	6	4	7	5	8.97487373415292	-1.06066017177982
v366	45	Female	61	81	66	30	r541	18	Male	0	3	4	7	3	3	8	8	3	2	6	6	3	4	6	6	8	7	5	2	2.14644660940673	-10.3033008588991
v366	45	Female	61	81	66	30	r186	19	Female	0	6	5	4	3	3	3	5	3	3	3	5	3	4	7	6	4	3	6	4	4.76776695296637	-0.646446609406726
v366	45	Female	61	81	66	30	r329	19	Female	0	2	4	4	3	6	8	6	2	6	3	6	6	6	4	4	8	7	3	2	-5.18198051533946	-6.38908729652601
v366	45	Female	61	81	66	30	r59	20	Female	2	9	7	6	2	6	6	4	2	3	7	5	2	3	7	7	5	4	8	7	9.09619407771256	-1.35355339059327
v366	45	Female	61	81	66	30	r294	20	Male	0	4	7	8	2	1	7	6	2	2	5	5	2	2	6	6	7	6	7	2	4.70710678118655	-8.53553390593274
v366	45	Female	61	81	66	30	r81	21	Female	1	3	6	6	5	5	4	6	3	3	3	5	4	6	4	4	6	4	5	6	0.0606601717798214	-0.353553390593274
v366	45	Female	61	81	66	30	r361	21	Female	0	7	3	5	4	4	4	4	1	4	1	1	1	3	1	1	5	2	3	4	-2.06066017177982	1.06066017177982
v366	45	Female	61	81	66	30	r188	21	Female	1	4	6	8	1	4	5	6	1	6	2	6	1	5	7	5	6	6	6	4	2.64644660940673	-4.06066017177982
v366	45	Female	61	81	66	30	r60	21	Female	0	7	10	1	5	5	2	3	1	1	8	8	1	1	8	7	3	1	8	5	14.6317279836453	0.732233047033631
v366	45	Female	61	81	66	30	r538	21	Female	1	3	6	7	1	4	2	1	2	1	2	1	2	1	5	6	1	1	5	6	7.18198051533946	4.18198051533946
v366	45	Female	61	81	66	30	r38	22	Female	0	8	8	7	5	6	2	2	1	1	7	7	2	1	7	6	1	1	8	5	13.1317279836453	3.14644660940673
v366	45	Female	61	81	66	30	r457	22	Female	0	4	6	8	2	4	6	6	1	1	1	1	1	1	7	5	4	1	5	3	6.06066017177982	-1.93933982822018
v366	45	Female	61	81	66	30	r402	26	Female	0	8	8	2	NA	NA	NA	NA	NA	NA	NA	NA	NA	NA	NA	NA	NA	NA	6	NA	NA	NA
v366	45	Female	61	81	66	30	r530	26	Male	0	4	6	7	4	2	8	8	3	5	6	4	2	2	6	5	6	4	7	2	3.85355339059327	-6.06066017177982
v366	45	Female	61	81	66	30	r171	28	Female	0	4	7	3	6	3	4	3	3	3	3	2	2	2	6	6	5	2	6	6	5.41421356237309	3.12132034355964
v366	45	Female	61	81	66	30	r282	29	Male	0	3	6	8	5	3	5	6	3	3	6	3	3	3	5	6	6	5	5	5	3.20710678118655	-2.91421356237309
v366	45	Female	61	81	66	30	r482	30	Male	1	5	7	4	3	5	6	3	2	2	8	7	1	1	8	8	6	2	8	6	13.0104076400857	-2.26776695296637
v366	45	Female	61	81	66	30	r428	38	Female	0	5	5	10	1	1	5	8	1	1	5	1	1	1	1	4	8	8	5	1	-0.621320343559643	-10.4497474683058
v366	45	Female	61	81	66	30	r11	44	Female	0	6	9	6	1	2	6	3	1	1	7	2	1	1	7	7	2	1	7	6	12.0104076400857	-1.93933982822018
v366	45	Female	61	81	66	30	r179	49	Female	0	8	8	NA	5	5	5	5	1	5	6	8	1	2	7	7	6	2	7	7	10.4497474683058	-0.707106781186548
v366	45	Female	61	81	66	30	r432	53	Female	0	6	6	7	3	5	4	4	2	1	3	6	2	5	6	5	4	5	5	5	4.47487373415292	-1.76776695296637
v366	45	Female	61	81	66	30	r549	55	Female	1	8	8	6	4	7	3	3	3	3	6	7	3	3	7	7	3	3	7	6	8.94974746830583	2.5
v366	45	Female	61	81	66	30	r420	56	Female	1	3	4	6	5	6	3	2	5	5	7	5	5	5	5	5	2	5	3	5	1.06066017177982	2.64644660940673
v366	45	Female	61	81	66	30	r477	57	Female	0	4	5	2	2	4	5	6	4	3	6	6	3	4	5	5	6	5	4	3	1.85355339059327	-5.68198051533946
v366	45	Female	61	81	66	30	r310	58	Female	0	6	5	2	5	5	7	5	2	2	6	2	2	2	5	6	5	2	6	5	6.32842712474619	-1
v366	45	Female	61	81	66	30	r259	59	Female	0	7	7	6	2	6	5	5	1	1	1	4	1	1	8	6	6	1	8	5	9.18198051533946	0.0606601717798214
v366	45	Female	61	81	66	30	r273	61	Female	0	7	8	6	5	5	5	5	1	1	7	7	1	3	7	6	6	5	7	5	9.09619407771256	-3.88908729652601
v366	45	Female	61	81	66	30	r165	66	Male	0	4	5	5	4	6	5	6	5	4	5	4	4	3	4	6	4	4	5	4	1.85355339059327	-0.146446609406726
v368	74	Female	95	93	96	98	r503	18	Female	0	5	9	9	4	8	5	3	7	7	3	2	7	6	2	2	6	6	3	2	-10.1568542494924	2.70710678118655
v368	74	Female	95	93	96	98	r436	18	Female	0	5	8	1	1	6	1	1	1	1	1	6	1	1	8	7	2	2	7	5	11.0961940777126	3.56066017177982
v368	74	Female	95	93	96	98	r314	18	Female	0	4	8	3	2	4	5	5	3	4	3	6	2	3	6	6	5	3	6	5	5.26776695296637	-1.64644660940673
v368	74	Female	95	93	96	98	r169	18	Male	0	1	6	6	3	3	2	5	4	1	1	1	4	6	8	7	7	4	4	5	0.732233047033631	-0.146446609406726
v368	74	Female	95	93	96	98	r362	21	Female	1	4	8	2	4	5	6	6	4	5	5	4	3	3	6	6	6	3	6	5	3.70710678118655	-0.792893218813452
v368	74	Female	95	93	96	98	r400	21	Female	0	7	7	1	4	5	3	2	2	3	3	6	2	3	6	7	2	2	7	7	8.94974746830583	4.12132034355964
v368	74	Female	95	93	96	98	r519	23	Male	0	1	9	1	5	5	3	5	2	2	7	6	1	2	6	7	3	2	8	6	11.3639610306789	1
v368	74	Female	95	93	96	98	r140	25	Male	0	6	8	1	1	3	5	6	2	4	7	5	1	NA	6	6	5	1	5	3	NA	-4.91421356237309
v368	74	Female	95	93	96	98	r500	26	Female	0	8	10	1	2	6	4	4	2	1	5	2	1	5	6	6	4	4	6	6	5.82842712474619	0
v368	74	Female	95	93	96	98	r439	26	Male	0	7	7	3	6	7	3	2	5	4	4	4	3	3	7	6	3	4	7	4	4.56066017177982	5.76776695296637
v368	74	Female	95	93	96	98	r265	27	Female	0	3	7	1	1	2	8	8	1	1	8	2	4	8	8	3	8	2	5	1	0.914213562373095	-10.7426406871193
v368	74	Female	95	93	96	98	r534	27	Male	0	6	8	2	3	6	2	4	4	3	3	6	2	2	8	7	3	2	6	6	8.68198051533946	3.26776695296637
v368	74	Female	95	93	96	98	r481	28	Female	0	2	7	1	2	3	7	7	3	3	4	5	4	4	7	8	7	5	7	4	4.20710678118655	-5.91421356237309
v368	74	Female	95	93	96	98	r459	31	Female	0	5	7	2	6	6	4	4	4	4	6	6	4	4	6	6	4	4	6	6	4.82842712474619	2
v368	74	Female	95	93	96	98	r441	33	Male	0	4	5	5	5	4	3	4	5	3	4	4	2	2	7	7	4	3	7	5	6.76776695296637	2.76776695296637
v368	74	Female	95	93	96	98	r474	34	Female	0	5	5	2	5	3	6	7	2	7	5	7	3	2	7	7	4	3	3	3	5.20710678118655	-3.91421356237309
v368	74	Female	95	93	96	98	r117	41	Female	0	NA	NA	NA	4	6	2	4	2	1	4	1	1	3	5	8	3	3	7	6	7.68198051533946	3.76776695296637
v368	74	Female	95	93	96	98	r195	43	Female	0	6	6	4	5	4	6	6	5	5	5	5	4	3	5	5	6	5	5	5	1.14644660940673	-1.85355339059327
v368	74	Female	95	93	96	98	r512	50	Female	1	3	3	3	3	2	3	1	1	4	3	4	1	6	4	3	1	4	6	3	2.12132034355964	1.20710678118655
v368	74	Female	95	93	96	98	r419	54	Male	0	8	8	3	4	5	2	5	1	1	7	7	1	1	8	7	5	1	7	4	12.5104076400857	-1.47487373415292
v368	74	Female	95	93	96	98	r486	55	Male	0	6	4	1	3	6	2	5	3	3	5	7	2	4	6	5	4	2	4	3	4.97487373415292	-0.767766952966369
v368	74	Female	95	93	96	98	r456	57	Female	0	4	2	5	2	1	7	8	4	1	4	4	5	2	4	4	8	5	4	3	-0.560660171779821	-9.18198051533946
v368	74	Female	95	93	96	98	r477	57	Female	0	4	7	2	7	6	4	3	5	4	5	6	3	3	3	3	3	3	3	3	0.707106781186548	2.29289321881345
v368	74	Female	95	93	96	98	r411	59	Female	0	6	4	7	5	5	4	4	1	1	7	7	2	NA	6	6	4	3	6	5	NA	-1.82842712474619
v368	74	Female	95	93	96	98	r127	59	Male	0	4	6	2	3	4	4	5	3	2	3	2	2	2	6	5	4	3	6	6	5.26776695296637	0.767766952966369
v368	74	Female	95	93	96	98	r217	62	Female	0	5	5	1	1	4	5	3	3	2	4	3	2	4	4	4	5	4	5	1	0.646446609406726	-3.26776695296637
v368	74	Female	95	93	96	98	r525	64	Female	0	1	1	6	1	8	5	8	3	8	2	5	5	2	5	3	8	5	2	2	-4.09619407771256	-3.76776695296637
v368	74	Female	95	93	96	98	r76	65	Female	0	8	8	2	5	6	5	5	3	2	6	2	2	3	7	6	4	4	6	5	6.12132034355964	0.5
v368	74	Female	95	93	96	98	r274	67	Male	0	6	7	7	6	6	2	3	2	2	6	6	2	2	7	6	2	2	7	6	10.5104076400857	3.85355339059327
v368	74	Female	95	93	96	98	r77	72	Female	0	2	5	1	2	3	8	7	1	1	7	8	2	7	8	6	7	2	7	2	7.09619407771256	-9.59619407771256
v391	78	Male	49	32	31	100	r506	19	Female	0	2	9	9	3	7	2	3	5	2	3	2	2	2	6	7	3	2	7	6	6.62132034355964	6.03553390593274
v391	78	Male	49	32	31	100	r81	21	Female	1	2	6	6	4	5	3	4	3	3	4	5	3	4	6	6	4	3	6	6	5.32842712474619	1.70710678118655
v391	78	Male	49	32	31	100	r188	21	Female	1	2	6	8	3	4	6	5	3	5	6	2	2	6	6	6	5	2	5	5	3.06066017177982	-0.939339828220179
v391	78	Male	49	32	31	100	r295	21	Female	0	3	4	8	3	2	5	6	3	3	6	6	3	3	5	4	6	5	4	4	2.56066017177982	-6.18198051533946
v391	78	Male	49	32	31	100	r279	21	Male	0	3	5	8	4	2	6	6	3	3	3	6	3	3	6	5	6	5	4	4	2.5	-5.12132034355964
v391	78	Male	49	32	31	100	r449	21	Male	1	4	7	9	4	5	7	6	3	2	3	6	2	5	6	6	7	3	4	2	2.5	-4.82842712474619
v391	78	Male	49	32	31	100	r554	25	Female	0	1	1	1	3	3	3	3	3	3	3	3	3	3	3	3	3	3	3	3	0	0
v391	78	Male	49	32	31	100	r489	26	Female	0	4	4	5	2	2	3	4	1	4	4	4	1	4	4	4	3	4	4	2	2.20710678118655	-2.91421356237309
v391	78	Male	49	32	31	100	r548	28	Female	0	4	7	6	3	3	7	7	2	2	6	6	2	2	6	6	7	2	6	3	6.82842712474619	-6.82842712474619
v391	78	Male	49	32	31	100	r531	29	Female	1	4	3	8	3	3	8	8	3	1	8	7	3	3	5	5	8	7	4	2	2.70710678118655	-12.0710678118655
v391	78	Male	49	32	31	100	r451	34	Female	1	1	8	8	2	8	5	2	1	1	1	3	1	1	8	6	2	4	6	5	8.47487373415292	2.56066017177982
v391	78	Male	49	32	31	100	r376	35	Female	0	2	5	8	1	3	7	6	2	5	5	5	2	4	6	5	6	5	5	2	2.14644660940673	-6.97487373415292
v391	78	Male	49	32	31	100	r267	38	Female	0	NA	NA	NA	1	6	6	5	3	4	6	4	6	6	7	6	3	7	6	4	1.56066017177982	-3.06066017177982
v391	78	Male	49	32	31	100	r10	43	Female	0	4	4	8	3	3	6	4	3	2	5	5	3	4	5	5	6	5	5	3	2.20710678118655	-4.82842712474619
v391	78	Male	49	32	31	100	r346	43	Female	0	1	1	1	6	6	5	3	3	3	5	3	5	6	6	8	3	3	8	6	5.03553390593274	4.12132034355964
v391	78	Male	49	32	31	100	r271	46	Female	0	4	4	6	3	3	6	6	3	3	6	2	2	6	3	3	5	6	4	3	-1.70710678118655	-5.12132034355964
v391	78	Male	49	32	31	100	r347	48	Female	0	4	7	7	6	4	2	6	3	5	3	6	2	5	6	6	4	2	6	7	5.32842712474619	3.12132034355964
v391	78	Male	49	32	31	100	r118	48	Male	0	2	3	9	4	2	5	3	4	4	4	3	4	6	3	4	6	2	3	2	-2.91421356237309	-1.70710678118655
v391	78	Male	49	32	31	100	r156	50	Female	0	4	6	7	1	1	8	8	4	8	5	3	5	8	5	1	8	8	3	1	-9.15685424949238	-9.82842712474619
v391	78	Male	49	32	31	100	r122	51	Male	0	3	5	10	1	7	2	2	6	8	1	2	6	7	2	2	2	7	5	2	-9.09619407771256	5.18198051533946
v391	78	Male	49	32	31	100	r523	51	Male	0	3	7	8	2	2	7	7	1	2	7	6	2	5	6	5	7	5	5	2	3.76776695296637	-10.3033008588991
v391	78	Male	49	32	31	100	r258	57	Female	0	5	5	8	4	4	5	5	1	2	1	7	1	1	5	5	4	4	5	4	6.12132034355964	-2.41421356237309
v391	78	Male	49	32	31	100	r461	57	Female	0	3	5	7	4	6	5	3	3	5	4	5	4	4	3	3	3	3	3	4	-0.292893218813452	1
v391	78	Male	49	32	31	100	r435	59	Female	0	5	6	5	5	5	4	4	2	4	4	5	3	4	5	6	4	4	6	6	4.47487373415292	1.35355339059327
v391	78	Male	49	32	31	100	r160	59	Female	0	4	2	9	2	6	2	2	2	1	7	6	2	2	4	5	2	6	6	5	7.09619407771256	-0.474873734152916
v391	78	Male	49	32	31	100	r525	64	Female	0	4	3	7	8	8	7	8	5	3	5	8	7	7	5	5	7	8	5	8	-0.939339828220179	-1.97487373415292
v391	78	Male	49	32	31	100	r219	64	Female	0	3	6	7	6	3	1	3	5	5	5	5	5	6	1	2	2	5	5	5	-2.93933982822018	3.56066017177982
v391	78	Male	49	32	31	100	r29	64	Female	0	4	6	8	4	3	4	3	4	4	4	3	4	4	4	4	3	3	4	4	0.353553390593274	1.06066017177982
v391	78	Male	49	32	31	100	r462	71	Female	0	1	1	5	1	2	7	6	7	2	7	5	3	7	2	2	6	8	2	2	-5.47487373415292	-9.59619407771256
v398	75	Male	78	52	80	100	r503	18	Female	0	5	8	2	6	6	2	3	7	6	6	3	6	6	3	1	5	6	3	2	-7.53553390593274	2.79289321881345
v398	75	Male	78	52	80	100	r185	19	Female	0	7	4	2	4	6	4	2	2	2	7	7	3	1	8	8	4	2	8	4	11.6568542494924	0.585786437626905
v398	75	Male	78	52	80	100	r262	19	Female	0	5	6	4	5	5	6	6	5	1	4	4	1	3	6	4	5	3	6	3	4.06066017177982	-1.35355339059327
v398	75	Male	78	52	80	100	r555	20	Female	0	7	7	6	2	3	6	6	2	3	6	5	2	1	7	7	6	2	6	3	7.97487373415292	-5.26776695296637
v398	75	Male	78	52	80	100	r495	20	Female	0	7	6	5	6	7	4	5	3	3	3	5	3	3	6	6	5	2	6	6	5.47487373415292	3.06066017177982
v398	75	Male	78	52	80	100	r360	21	Female	0	2	9	3	4	3	5	6	4	3	6	5	4	6	5	5	7	7	4	2	-1.4142135623731	-6.24264068711929
v398	75	Male	78	52	80	100	r105	22	Female	0	2	8	1	4	5	6	5	4	3	2	3	2	1	7	7	5	4	7	2	4.79289321881345	-0.292893218813452
v398	75	Male	78	52	80	100	r65	23	Male	0	5	6	6	5	5	5	6	5	4	5	3	6	6	5	4	5	3	5	4	-1.5	0.207106781186548
v398	75	Male	78	52	80	100	r225	25	Male	0	4	5	5	3	5	5	5	2	4	4	4	2	4	7	5	6	3	6	3	3.70710678118655	-1.70710678118655
v398	75	Male	78	52	80	100	r142	27	Female	1	7	9	2	5	7	1	1	1	1	8	1	1	1	8	7	1	1	7	6	12.8639610306789	6.41421356237309
v398	75	Male	78	52	80	100	r67	27	Female	0	6	8	2	5	4	5	5	1	4	7	5	1	1	7	8	5	4	7	5	10.0355339059327	-1.9142135623731
v398	75	Male	78	52	80	100	r534	27	Male	0	6	8	3	3	5	7	4	5	3	6	6	2	2	6	8	7	3	6	4	6.41421356237309	-2.91421356237309
v398	75	Male	78	52	80	100	r207	28	Male	0	4	6	4	4	4	6	6	2	2	7	7	2	2	7	6	6	4	7	4	8.38908729652601	-5.18198051533946
v398	75	Male	78	52	80	100	r556	30	Male	0	4	9	8	3	8	2	8	8	8	1	8	2	5	6	4	3	7	3	6	-1.32842712474619	2.62132034355964
v398	75	Male	78	52	80	100	r175	34	Female	0	4	6	5	4	5	4	5	4	4	4	5	4	4	5	4	4	4	4	4	0.853553390593274	-0.353553390593274
v398	75	Male	78	52	80	100	r149	36	Male	1	4	4	4	2	5	4	6	4	5	7	4	4	7	4	6	5	5	3	1	-1.9142135623731	-4.32842712474619
v398	75	Male	78	52	80	100	r520	46	Female	0	5	5	6	4	4	5	4	4	2	2	6	2	2	5	6	6	4	5	6	4.56066017177982	-0.853553390593274
v398	75	Male	78	52	80	100	r17	46	Male	1	5	5	6	3	3	6	6	5	6	5	4	4	4	6	6	6	5	5	3	0.232233047033631	-3.35355339059327
v398	75	Male	78	52	80	100	r514	47	Female	0	5	5	6	2	3	6	6	3	2	6	4	3	3	6	6	6	4	6	2	4.06066017177982	-5.97487373415292
v398	75	Male	78	52	80	100	r70	48	Female	0	7	7	5	2	5	4	2	6	5	4	4	3	4	5	4	4	4	5	5	0.646446609406726	2.26776695296637
v398	75	Male	78	52	80	100	r393	55	Female	0	5	5	5	5	5	5	5	3	2	4	4	2	2	6	6	5	2	6	5	6.47487373415292	0.353553390593274
v398	75	Male	78	52	80	100	r201	56	Female	2	5	7	1	6	5	3	2	2	3	6	6	3	2	6	6	3	3	6	6	8.09619407771256	2.64644660940673
v398	75	Male	78	52	80	100	r126	57	Female	0	3	4	4	1	5	3	2	3	1	6	1	3	5	5	5	2	3	6	4	3.82842712474619	1.20710678118655
v398	75	Male	78	52	80	100	r434	57	Male	0	3	3	6	2	1	1	7	1	1	1	7	1	1	1	1	7	8	1	1	-2.47487373415292	-9.2175144212722
v398	75	Male	78	52	80	100	r353	59	Female	0	5	7	6	5	6	5	4	4	6	7	6	2	2	6	6	6	5	6	4	4.70710678118655	-0.414213562373095
v398	75	Male	78	52	80	100	r515	62	Female	0	6	6	3	4	5	5	5	1	4	2	5	1	5	7	6	5	4	6	4	4.56066017177982	-0.853553390593274
v406	18	Female	73	78	72	71	r79	18	Male	0	6	5	8	3	3	7	5	1	2	8	7	5	6	6	4	5	4	4	5	3.74264068711929	-7.24264068711929
v406	18	Female	73	78	72	71	r32	19	Female	0	1	7	4	1	2	7	6	1	1	1	8	2	4	6	4	7	8	3	2	0.939339828220179	-11.0104076400857
v406	18	Female	73	78	72	71	r36	19	Male	0	4	6	5	3	2	8	8	2	2	6	7	3	3	5	4	7	7	4	2	1.85355339059327	-11.5104076400857
v406	18	Female	73	78	72	71	r361	21	Female	0	4	3	2	1	4	3	1	4	3	2	2	1	1	1	1	3	1	2	1	-1.4142135623731	1.20710678118655
v406	18	Female	73	78	72	71	r316	21	Female	1	1	5	8	3	2	7	7	1	1	1	6	1	1	7	7	2	6	7	2	8.12132034355964	-5.91421356237309
v406	18	Female	73	78	72	71	r3	21	Male	0	5	7	8	3	6	5	5	2	2	8	3	2	2	4	5	7	6	5	4	3.56066017177982	-4.38908729652601
v406	18	Female	73	78	72	71	r138	23	Female	0	3	6	7	4	2	7	7	3	2	5	6	5	4	6	6	7	7	4	3	1.14644660940673	-8.59619407771256
v406	18	Female	73	78	72	71	r413	23	Female	0	5	7	2	2	3	6	5	2	3	6	5	2	3	7	6	7	5	4	2	4	-7.24264068711929
v406	18	Female	73	78	72	71	r249	23	Female	3	5	5	9	5	3	3	6	6	6	3	4	4	4	5	3	5	4	5	6	-1.06066017177982	1.97487373415292
v406	18	Female	73	78	72	71	r557	26	Female	0	1	1	8	1	3	8	8	3	1	4	8	3	4	7	6	7	8	5	2	3	-11.6568542494924
v406	18	Female	73	78	72	71	r426	29	Female	0	8	8	2	7	3	5	5	2	2	2	3	2	2	6	7	2	2	7	7	8.38908729652601	3.18198051533946
v406	18	Female	73	78	72	71	r531	29	Female	1	4	5	4	4	3	6	6	3	5	4	6	4	3	5	4	6	5	4	3	0.292893218813452	-4.62132034355964
v406	18	Female	73	78	72	71	r364	29	Female	0	6	6	7	5	5	5	5	2	2	2	2	1	3	6	5	5	3	6	5	4.56066017177982	1.06066017177982
v406	18	Female	73	78	72	71	r252	30	Male	0	2	4	9	3	1	8	7	2	7	7	7	2	3	7	7	7	3	6	3	5.91421356237309	-7.62132034355964
v406	18	Female	73	78	72	71	r556	30	Male	0	3	4	8	3	2	7	7	5	6	2	6	5	6	3	4	6	6	3	2	-5.53553390593274	-5.91421356237309
v406	18	Female	73	78	72	71	r482	30	Male	1	6	4	5	1	3	8	8	2	6	7	7	2	3	5	5	8	4	6	2	3.20710678118655	-9.53553390593274
v406	18	Female	73	78	72	71	r483	31	Male	1	3	3	7	3	2	6	7	3	3	6	5	7	8	2	2	6	8	2	2	-7.26776695296637	-9.30330085889911
v406	18	Female	73	78	72	71	r365	32	Male	1	1	6	7	4	1	8	8	1	1	4	8	1	1	8	4	8	8	8	5	7.47487373415292	-10.0961940777126
v406	18	Female	73	78	72	71	r230	35	Female	0	4	5	6	1	2	7	7	1	1	1	7	1	1	7	5	7	3	6	2	6.41421356237309	-8.32842712474619
v406	18	Female	73	78	72	71	r88	37	Female	0	6	4	7	2	1	6	7	6	7	3	3	5	4	4	3	8	6	4	1	-6.65685424949238	-5.70710678118655
v406	18	Female	73	78	72	71	r212	37	Male	0	3	5	5	NA	NA	4	NA	NA	NA	NA	NA	NA	NA	NA	NA	NA	NA	NA	NA	NA	NA
v406	18	Female	73	78	72	71	r232	38	Male	0	8	6	2	2	2	7	7	3	2	6	7	2	5	6	4	7	5	4	4	2.91421356237309	-9.24264068711929
v406	18	Female	73	78	72	71	r9	42	Male	5	1	1	7	1	3	8	8	1	5	7	8	1	1	7	3	8	8	6	1	4	-12.3639610306789
v406	18	Female	73	78	72	71	r15	45	Male	0	3	6	8	3	3	6	6	4	5	4	4	3	3	5	3	6	6	5	3	-0.767766952966369	-4.06066017177982
v406	18	Female	73	78	72	71	r528	45	Male	1	6	7	7	3	3	7	7	5	4	2	2	2	2	7	6	7	4	6	3	2.02512626584708	-2.93933982822018
v406	18	Female	73	78	72	71	r454	48	Female	2	4	6	2	4	5	3	7	5	1	2	5	2	2	8	6	3	4	5	5	6.41421356237309	0.207106781186548
v406	18	Female	73	78	72	71	r349	50	Female	0	8	6	7	5	4	7	4	3	2	3	3	2	3	7	7	7	4	7	6	5.56066017177982	-0.646446609406726
v406	18	Female	73	78	72	71	r549	55	Female	1	4	5	3	4	4	7	6	5	3	3	5	4	6	7	6	6	6	5	4	0.439339828220179	-3.56066017177982
v406	18	Female	73	78	72	71	r201	56	Female	2	6	7	1	4	5	5	5	1	1	7	1	1	1	6	7	5	3	6	5	8.68198051533946	-1.56066017177982
v406	18	Female	73	78	72	71	r434	57	Male	0	4	5	3	4	5	4	4	3	2	3	4	2	5	4	3	4	3	5	4	1.4142135623731	0.5
v406	18	Female	73	78	72	71	r95	57	Male	0	4	5	4	3	4	6	6	4	6	3	6	6	5	5	4	7	6	4	4	-3.12132034355964	-3.91421356237309
v406	18	Female	73	78	72	71	r493	58	Female	0	5	4	7	1	1	8	6	5	4	2	6	2	1	3	6	7	6	2	1	-0.889087296526012	-9.18198051533946
v406	18	Female	73	78	72	71	r241	59	Female	1	9	9	4	7	7	3	2	2	3	7	7	2	2	7	6	2	2	7	7	11.2175144212722	4.85355339059327
v406	18	Female	73	78	72	71	r324	63	Female	0	5	5	4	2	2	8	7	2	2	7	6	2	NA	7	6	2	5	4	2	NA	-9.03553390593274
v406	18	Female	73	78	72	71	r29	64	Female	0	6	6	1	4	4	6	6	3	4	4	4	3	5	5	4	6	4	3	4	-0.207106781186548	-3.41421356237309
v406	18	Female	73	78	72	71	r386	64	Male	0	8	7	4	NA	6	3	3	4	5	6	5	3	5	4	6	2	3	6	6	4.18198051533946	NA
v410	68	Female	52	48	26	100	r447	18	Female	0	3	4	5	4	3	6	5	6	4	5	4	6	5	3	3	6	5	5	2	-4.26776695296637	-3.06066017177982
v410	68	Female	52	48	26	100	r36	19	Male	0	5	7	7	6	6	3	2	5	4	3	3	3	4	4	5	3	3	5	6	1.70710678118655	6.32842712474619
v410	68	Female	52	48	26	100	r133	20	Female	0	5	6	3	3	4	2	6	2	2	3	5	4	2	5	6	4	3	4	2	3.56066017177982	-2.26776695296637
v410	68	Female	52	48	26	100	r362	21	Female	1	4	6	8	3	3	6	5	4	3	4	4	5	5	5	4	6	4	5	3	-0.853553390593274	-3.56066017177982
v410	68	Female	52	48	26	100	r423	21	Female	0	6	5	5	1	4	1	1	1	1	2	1	1	1	6	6	1	1	5	4	7.82842712474619	3.62132034355964
v410	68	Female	52	48	26	100	r480	25	Female	0	3	3	3	4	4	4	4	4	4	4	4	4	4	4	4	4	4	4	4	0	0
v410	68	Female	52	48	26	100	r425	27	Female	0	7	9	7	8	8	1	1	3	5	4	5	3	4	4	4	1	1	4	8	4.38908729652601	10.1819805153395
v410	68	Female	52	48	26	100	r143	27	Male	0	5	2	1	3	3	5	7	5	6	2	1	5	8	4	3	5	3	2	3	-6.88908729652601	-1.23223304703363
v410	68	Female	52	48	26	100	r482	30	Male	1	5	5	9	1	6	1	2	1	3	2	5	1	7	2	4	3	2	4	5	1.47487373415292	2.35355339059327
v410	68	Female	52	48	26	100	r283	30	Male	0	4	6	9	2	3	8	6	3	1	7	8	3	5	6	7	6	6	5	2	4.62132034355964	-10.1568542494924
v410	68	Female	52	48	26	100	r209	30	Male	0	5	8	NA	1	8	4	1	4	4	4	1	4	1	4	4	1	1	8	1	2.91421356237309	5.53553390593274
v410	68	Female	52	48	26	100	r299	31	Female	0	6	8	4	6	6	5	3	3	3	4	3	5	4	5	5	3	2	5	5	2.62132034355964	3.41421356237309
v410	68	Female	52	48	26	100	r145	31	Female	0	5	5	1	4	4	2	2	5	6	3	2	6	4	2	3	2	6	2	3	-5.68198051533946	3.06066017177982
v410	68	Female	52	48	26	100	r229	32	Female	2	6	6	2	4	3	5	4	5	5	3	5	4	5	5	3	4	7	2	3	-3.32842712474619	-2.41421356237309
v410	68	Female	52	48	26	100	r176	36	Female	0	1	4	5	3	6	1	1	7	6	5	3	6	1	2	2	1	6	2	4	-3.62132034355964	4.91421356237309
v410	68	Female	52	48	26	100	r149	36	Male	1	6	6	1	4	6	4	5	4	2	6	2	4	7	6	5	4	4	7	2	1.06066017177982	0.146446609406726
v410	68	Female	52	48	26	100	r231	37	Female	0	8	8	3	5	6	2	2	6	6	4	4	2	3	4	3	2	1	4	6	2.06066017177982	7.38908729652601
v410	68	Female	52	48	26	100	r408	44	Female	0	3	6	5	4	6	3	2	5	4	2	1	3	2	2	2	2	5	2	5	-2.62132034355964	4.62132034355964
v410	68	Female	52	48	26	100	r153	44	Female	0	7	6	1	3	4	4	6	4	3	5	5	4	3	5	5	6	4	6	4	2.56066017177982	-2.56066017177982
v410	68	Female	52	48	26	100	r119	49	Female	0	7	5	1	7	5	1	1	3	4	5	5	4	4	5	4	1	1	5	7	5.09619407771256	7.47487373415292
v410	68	Female	52	48	26	100	r409	54	Female	0	7	6	5	2	6	6	3	7	7	2	5	2	3	4	3	4	2	5	2	-1.12132034355964	2.32842712474619
v410	68	Female	52	48	26	100	r549	55	Female	1	4	5	2	6	5	3	3	6	6	3	3	6	3	3	3	3	4	5	5	-2.56066017177982	5.68198051533946
v410	68	Female	52	48	26	100	r532	55	Female	0	6	6	8	3	7	3	6	6	6	3	4	5	5	4	5	5	3	4	3	-2.62132034355964	1.9142135623731
v410	68	Female	52	48	26	100	r486	55	Male	0	2	4	4	7	7	2	5	7	5	2	2	7	2	1	2	5	2	2	6	-5.47487373415292	6.68198051533946
v410	68	Female	52	48	26	100	r241	59	Female	1	7	7	5	7	7	3	2	3	2	6	7	4	4	6	3	2	2	6	7	6.51040764008565	4.85355339059327
v410	68	Female	52	48	26	100	r515	62	Female	0	6	6	6	4	4	4	4	6	6	3	3	5	6	4	4	4	4	4	4	-3.62132034355964	2.12132034355964
v410	68	Female	52	48	26	100	r218	63	Male	2	3	5	7	2	3	5	4	3	6	3	3	5	5	5	3	2	4	5	4	-1	0.121320343559643
v410	68	Female	52	48	26	100	r165	66	Male	0	3	7	5	6	6	5	6	5	4	5	4	5	3	6	6	6	5	4	5	1.29289321881345	-0.207106781186548
v410	68	Female	52	48	26	100	r502	69	Female	0	1	4	8	3	6	6	6	4	6	6	5	6	1	3	2	5	4	2	5	-1.35355339059327	-2.56066017177982
v410	68	Female	52	48	26	100	r261	71	Male	0	2	4	7	5	5	3	4	5	5	4	4	3	2	2	2	4	6	2	5	-2.26776695296637	1.14644660940673
v411	56	Female	60	72	64	42	r245	18	Female	0	5	3	8	2	3	7	7	4	4	3	3	2	4	3	4	7	5	6	2	-1.62132034355964	-5.20710678118655
v411	56	Female	60	72	64	42	r463	18	Female	0	4	5	5	3	4	4	4	7	3	6	2	4	4	3	2	5	4	4	3	-2.91421356237309	-0.5
v411	56	Female	60	72	64	42	r526	18	Female	0	8	10	4	7	6	3	3	3	3	3	5	3	3	6	7	3	3	7	7	7.03553390593274	5.62132034355964
v411	56	Female	60	72	64	42	r372	18	Female	0	3	5	7	2	3	6	5	1	1	3	3	3	2	5	6	5	6	3	2	2.29289321881345	-6.53553390593274
v411	56	Female	60	72	64	42	r313	18	Female	0	7	7	3	6	5	2	2	2	1	6	5	2	2	6	7	1	2	6	6	10.5104076400857	3.85355339059327
v411	56	Female	60	72	64	42	r315	18	Male	0	2	6	1	6	6	4	5	6	6	4	3	4	4	3	3	6	3	4	5	-2.76776695296637	3.26776695296637
v411	56	Female	60	72	64	42	r102	18	Male	0	4	6	5	5	8	3	2	6	5	5	3	4	2	5	7	1	2	3	6	4.06066017177982	7.18198051533946
v411	56	Female	60	72	64	42	r506	19	Female	0	4	8	6	6	6	2	4	2	4	3	2	1	2	6	7	3	2	6	6	7.12132034355964	5.82842712474619
v411	56	Female	60	72	64	42	r542	19	Female	0	8	10	4	1	8	1	1	1	4	1	8	1	1	8	7	1	1	8	8	12.8639610306789	7.03553390593274
v411	56	Female	60	72	64	42	r499	20	Female	0	7	9	5	2	7	1	2	1	2	1	2	1	2	7	6	1	2	6	6	8.18198051533946	6.18198051533946
v411	56	Female	60	72	64	42	r58	20	Female	0	6	8	5	5	6	3	2	3	3	5	5	3	3	6	6	2	1	6	5	7.24264068711929	4.41421356237309
v411	56	Female	60	72	64	42	r133	20	Female	0	3	6	2	6	5	6	4	4	2	2	2	3	2	6	7	2	3	5	6	5.41421356237309	3.32842712474619
v411	56	Female	60	72	64	42	r82	21	Female	1	4	3	4	3	2	8	8	2	1	5	7	2	2	8	7	8	5	5	3	6.91421356237309	-10.4497474683058
v411	56	Female	60	72	64	42	r61	21	Female	0	8	10	8	3	6	2	2	2	2	5	5	2	2	6	5	2	2	6	5	8.09619407771256	2.85355339059327
v411	56	Female	60	72	64	42	r223	22	Female	0	10	10	1	8	8	1	1	6	5	5	1	5	4	1	4	1	1	3	7	-0.939339828220179	11.5961940777126
v411	56	Female	60	72	64	42	r137	22	Male	0	5	6	7	3	4	5	6	4	4	5	5	3	4	5	5	5	3	4	4	2.20710678118655	-2.70710678118655
v411	56	Female	60	72	64	42	r206	24	Female	0	5	5	3	3	3	6	5	1	1	6	5	1	5	7	6	5	2	6	5	8.09619407771256	-4.26776695296637
v411	56	Female	60	72	64	42	r508	29	Female	1	6	8	3	6	6	4	2	6	5	2	3	4	5	4	4	4	3	5	5	-1.56066017177982	6.18198051533946
v411	56	Female	60	72	64	42	r282	29	Male	0	2	5	5	6	6	3	3	3	3	6	6	3	5	5	4	3	3	4	6	4.03553390593274	2.29289321881345
v411	56	Female	60	72	64	42	r459	31	Female	0	6	7	8	4	6	4	4	4	4	6	6	4	4	6	4	4	4	6	4	3.12132034355964	0.292893218813452
v411	56	Female	60	72	64	42	r441	33	Male	0	3	4	5	2	3	5	4	2	5	4	4	5	7	3	2	3	6	3	2	-4.56066017177982	-3.76776695296637
v411	56	Female	60	72	64	42	r379	37	Male	0	4	6	1	1	4	3	4	3	2	5	6	3	4	6	4	6	4	5	4	3.26776695296637	-3.47487373415292
v411	56	Female	60	72	64	42	r8	38	Male	0	1	5	1	1	2	8	7	5	5	1	2	4	4	7	6	7	6	6	3	-1.38908729652601	-4.93933982822018
v411	56	Female	60	72	64	42	r390	43	Female	0	7	8	6	6	5	4	4	5	2	3	7	2	3	5	6	5	3	6	7	5.82842712474619	2.20710678118655
v411	56	Female	60	72	64	42	r416	44	Female	0	4	7	4	4	5	4	4	1	2	5	3	1	2	6	7	3	2	7	5	9.24264068711929	1.20710678118655
v411	56	Female	60	72	64	42	r196	45	Male	7	NA	NA	NA	5	4	5	4	3	5	2	2	3	2	3	6	3	7	4	5	0.232233047033631	1.06066017177982
v411	56	Female	60	72	64	42	r520	46	Female	0	6	5	4	5	4	5	5	4	3	6	5	2	3	4	4	5	3	6	5	3.97487373415292	-0.853553390593274
v411	56	Female	60	72	64	42	r337	48	Female	0	8	9	3	5	5	1	2	1	1	1	4	1	1	6	6	2	2	6	5	8.53553390593274	4.91421356237309
v411	56	Female	60	72	64	42	r322	50	Female	0	6	7	6	7	7	1	2	1	1	6	7	1	1	6	6	1	1	8	8	13.8388347648318	6.56066017177982
v411	56	Female	60	72	64	42	r522	50	Female	0	7	8	7	6	7	1	3	1	1	3	4	1	3	7	7	1	2	7	7	10.6568542494924	6.62132034355964
v411	56	Female	60	72	64	42	r180	50	Female	0	6	7	2	2	5	5	3	2	2	5	6	3	4	5	5	3	2	4	3	4.68198051533946	-2.26776695296637
v411	56	Female	60	72	64	42	r93	51	Female	0	5	4	5	6	6	3	4	2	2	5	6	2	4	5	6	3	3	6	6	7.09619407771256	2.14644660940673
v411	56	Female	60	72	64	42	r122	51	Male	0	1	1	5	1	3	6	6	5	5	5	5	5	2	5	2	7	7	2	1	-3.88908729652601	-7.88908729652601
v411	56	Female	60	72	64	42	r392	53	Female	0	5	4	8	1	4	5	4	1	1	1	1	1	1	6	6	4	1	6	5	7.12132034355964	0.121320343559643
v411	56	Female	60	72	64	42	r536	53	Female	0	5	4	3	5	7	2	5	3	5	5	5	4	3	6	6	5	2	4	4	3.56066017177982	2.14644660940673
v411	56	Female	60	72	64	42	r558	53	Female	0	2	5	1	3	2	5	3	3	2	5	6	2	4	6	4	4	6	4	4	3.41421356237309	-4.32842712474619
v411	56	Female	60	72	64	42	r309	55	Female	1	4	6	6	1	5	7	8	3	5	4	5	5	3	6	4	8	7	4	1	-2.18198051533946	-8.38908729652601
v411	56	Female	60	72	64	42	r200	56	Female	0	3	4	3	3	2	1	7	1	1	1	1	1	2	4	4	6	4	4	2	1.0857864376269	-2.91421356237309
v411	56	Female	60	72	64	42	r53	62	Female	0	9	9	3	6	6	2	3	4	4	2	6	2	2	6	6	3	5	6	6	5.41421356237309	4.91421356237309
v411	56	Female	60	72	64	42	r202	63	Female	0	6	8	2	3	3	5	6	1	1	1	7	1	1	8	8	6	3	8	4	10.1819805153395	-3.56066017177982
v411	56	Female	60	72	64	42	r559	65	Male	1	6	7	2	3	4	5	5	2	3	6	7	1	1	7	8	4	2	8	7	12.5104076400857	-1.14644660940673
v411	56	Female	60	72	64	42	r101	70	Female	1	5	7	7	1	4	6	6	2	1	5	6	2	6	6	4	6	6	5	3	2.41421356237309	-7.74264068711929
v411	56	Female	60	72	64	42	r293	70	Female	0	8	6	3	2	3	5	5	4	4	4	4	4	4	4	4	5	3	5	4	0.353553390593274	-2.14644660940673
v411	56	Female	60	72	64	42	r471	86	Male	0	7	4	2	3	3	7	5	5	2	5	4	4	2	6	6	2	1	6	5	6.53553390593274	-0.878679656440357
v415	55	Female	61	76	32	100	r245	18	Female	0	2	6	10	4	3	1	4	1	1	4	5	6	2	3	1	5	4	3	6	0.474873734152916	-1.47487373415292
v415	55	Female	61	76	32	100	r313	18	Female	0	3	5	5	3	3	3	5	2	2	4	4	2	2	5	4	4	3	4	4	4.26776695296637	-2.06066017177982
v415	55	Female	61	76	32	100	r516	18	Female	0	NA	NA	NA	7	4	5	6	6	6	1	1	6	6	5	2	1	6	3	4	-6.03553390593274	3.53553390593274
v415	55	Female	61	76	32	100	r204	18	Female	0	5	7	7	5	3	6	6	4	4	6	6	6	6	3	2	6	4	3	6	-2.43933982822018	-3.76776695296637
v415	55	Female	61	76	32	100	r60	21	Female	0	5	4	1	7	8	1	1	3	2	1	1	6	8	1	1	2	6	1	5	-7.76776695296637	6.85355339059327
v415	55	Female	61	76	32	100	r295	21	Female	0	3	3	7	2	1	3	6	3	2	4	6	5	5	4	3	6	6	3	3	-1.85355339059327	-6.88908729652601
v415	55	Female	61	76	32	100	r248	21	Male	0	1	5	7	8	3	3	NA	6	8	3	3	4	7	4	2	7	7	3	2	-8.51040764008565	NA
v415	55	Female	61	76	32	100	r449	21	Male	1	7	4	4	5	3	7	7	2	2	6	7	2	3	4	4	8	5	2	3	1.85355339059327	-9.01040764008565
v415	55	Female	61	76	32	100	r190	26	Female	0	4	7	5	3	3	3	5	2	2	6	6	5	5	2	2	5	2	2	3	-0.878679656440357	-4.53553390593274
v415	55	Female	61	76	32	100	r142	27	Female	1	5	7	7	3	6	6	4	2	1	6	6	1	1	8	6	5	2	8	4	10.9497474683058	-1.9142135623731
v415	55	Female	61	76	32	100	r548	28	Female	0	5	5	5	3	3	7	7	2	2	2	2	2	3	5	3	7	3	6	3	1.14644660940673	-4.35355339059327
v415	55	Female	61	76	32	100	r333	28	Male	0	2	5	6	2	2	6	7	5	5	4	6	5	7	3	3	6	5	2	2	-5.47487373415292	-6.97487373415292
v415	55	Female	61	76	32	100	r296	29	Female	0	4	8	5	7	6	2	2	1	1	3	8	1	3	6	3	2	2	6	5	8.15685424949238	3.79289321881345
v415	55	Female	61	76	32	100	r228	29	Female	0	7	9	1	5	6	3	4	1	2	5	7	1	1	6	7	2	7	7	7	10.4497474683058	0.585786437626905
v415	55	Female	61	76	32	100	r440	32	Male	0	2	6	4	3	2	3	6	3	3	5	3	4	4	3	3	6	7	4	2	-2.76776695296637	-5.18198051533946
v415	55	Female	61	76	32	100	r44	33	Female	0	4	4	7	3	2	2	4	4	2	4	2	5	5	2	2	4	5	3	2	-4.41421356237309	-1.9142135623731
v415	55	Female	61	76	32	100	r378	36	Male	1	2	7	10	2	1	3	5	4	2	3	3	2	4	4	3	5	5	4	2	-0.914213562373095	-3.91421356237309
v415	55	Female	61	76	32	100	r8	38	Male	0	1	7	9	3	6	2	1	3	3	2	1	3	3	5	3	3	4	4	6	1	5.12132034355964
v415	55	Female	61	76	32	100	r47	39	Female	0	3	5	1	1	5	3	3	6	1	1	1	1	1	5	4	3	7	4	1	-0.0355339059327378	0
v415	55	Female	61	76	32	100	r303	43	Female	0	3	3	6	3	4	3	4	6	6	6	6	4	3	4	2	5	2	3	2	-1.20710678118655	-0.707106781186548
v415	55	Female	61	76	32	100	r306	46	Female	0	3	3	7	2	3	5	4	1	3	5	6	3	2	3	2	3	5	2	2	1.06066017177982	-5.88908729652601
v415	55	Female	61	76	32	100	r307	47	Female	0	1	3	3	5	1	7	7	1	1	2	7	6	2	2	2	7	7	2	2	-3.06066017177982	-10.0104076400857
v415	55	Female	61	76	32	100	r490	48	Female	0	NA	NA	NA	3	2	5	5	2	3	5	5	5	5	5	2	5	5	3	2	-1.5	-6.03553390593274
v415	55	Female	61	76	32	100	r337	48	Female	0	8	8	5	4	5	2	2	2	1	1	3	1	1	2	5	3	3	5	4	3.91421356237309	3.20710678118655
v415	55	Female	61	76	32	100	r48	48	Male	0	7	4	10	4	6	4	6	2	5	3	7	6	6	5	6	3	2	6	4	2.32842712474619	0.707106781186548
v415	55	Female	61	76	32	100	r289	49	Female	0	3	6	8	1	2	6	8	1	1	4	4	1	1	5	4	7	3	4	1	3.85355339059327	-9.38908729652601
v415	55	Female	61	76	32	100	r522	50	Female	0	5	5	5	5	6	1	5	1	1	4	5	1	2	7	8	1	1	8	7	13.0710678118655	4.62132034355964
v415	55	Female	61	76	32	100	r308	53	Female	0	4	5	7	3	3	4	5	3	3	5	6	3	3	6	5	6	3	5	3	3.91421356237309	-3.62132034355964
v415	55	Female	61	76	32	100	r492	53	Female	0	7	5	2	4	4	6	6	3	4	4	3	4	4	5	5	6	5	4	3	-0.414213562373095	-3.41421356237309
v415	55	Female	61	76	32	100	r200	56	Female	0	2	4	4	2	3	5	4	2	2	5	6	5	5	3	1	4	6	4	2	-1.93933982822018	-5.88908729652601
v415	55	Female	61	76	32	100	r529	56	Female	1	7	5	7	4	5	3	2	1	1	8	8	1	8	6	5	3	1	6	6	8.77817459305202	-0.121320343559643
v415	55	Female	61	76	32	100	r411	59	Female	0	3	5	7	3	7	5	4	3	3	3	6	7	3	3	3	5	6	4	5	-1.64644660940673	-1.26776695296637
v415	55	Female	61	76	32	100	r311	59	Female	0	5	8	9	7	6	3	6	2	1	3	7	2	6	3	2	4	7	4	6	0.621320343559643	-0.82842712474619
v415	55	Female	61	76	32	100	r539	59	Male	0	1	1	10	1	1	1	1	1	1	1	1	1	1	1	1	1	1	1	1	0	0
v415	55	Female	61	76	32	100	r443	61	Female	0	6	6	6	2	7	3	3	5	1	7	2	2	4	4	4	3	1	4	4	3.47487373415292	1.85355339059327
v415	55	Female	61	76	32	100	r202	63	Female	0	4	8	7	1	8	3	2	1	1	7	7	5	6	3	5	2	1	1	1	2.38908729652601	-2.59619407771256
v415	55	Female	61	76	32	100	r525	64	Female	0	3	4	8	5	3	8	8	3	1	8	8	4	3	8	8	8	3	8	5	9.44974746830583	-7.53553390593274
v428	47	Female	60	88	62	31	r34	19	Female	0	4	5	7	1	1	6	6	3	1	1	5	1	2	4	4	5	5	3	1	1.0857864376269	-7.82842712474619
v428	47	Female	60	88	62	31	r499	20	Female	0	5	8	8	4	7	3	3	3	4	4	3	4	3	4	3	3	3	5	6	1.76776695296637	4.26776695296637
v428	47	Female	60	88	62	31	r188	21	Female	1	5	3	8	1	5	1	6	1	4	5	3	1	2	6	3	4	3	3	3	3.70710678118655	-1.9142135623731
v428	47	Female	60	88	62	31	r295	21	Female	0	4	6	5	3	4	3	3	5	3	4	3	2	2	6	5	4	3	5	3	3.5	1.20710678118655
v428	47	Female	60	88	62	31	r82	21	Female	1	4	5	6	2	5	8	8	4	3	7	4	1	1	8	4	8	6	5	4	4.64644660940673	-7.68198051533946
v428	47	Female	60	88	62	31	r170	22	Female	2	5	10	3	1	3	8	7	2	2	2	2	3	1	7	4	7	2	5	1	2.43933982822018	-6.56066017177982
v428	47	Female	60	88	62	31	r137	22	Male	0	7	6	6	4	5	5	4	4	5	4	4	4	4	6	5	4	4	5	5	1.85355339059327	1.06066017177982
v428	47	Female	60	88	62	31	r554	25	Female	0	1	1	1	3	3	3	3	3	3	3	3	3	3	3	3	3	3	3	3	0	0
v428	47	Female	60	88	62	31	r534	27	Male	0	5	8	6	6	7	3	1	3	2	6	2	3	5	6	6	4	2	7	7	5.88908729652601	6.26776695296637
v428	47	Female	60	88	62	31	r481	28	Female	0	8	7	1	3	5	7	3	3	6	4	3	1	1	7	6	6	2	7	6	6.56066017177982	1.47487373415292
v428	47	Female	60	88	62	31	r404	32	Female	0	4	8	6	3	4	7	6	3	3	3	3	3	3	6	6	6	3	7	4	3.70710678118655	-2.29289321881345
v428	47	Female	60	88	62	31	r365	32	Male	1	1	3	10	1	1	1	1	1	1	1	8	3	6	6	4	1	8	3	1	1.20710678118655	-4.24264068711929
v428	47	Female	60	88	62	31	r147	35	Female	0	3	3	4	2	5	3	5	3	3	6	3	6	3	7	6	6	7	6	2	1.29289321881345	-3.32842712474619
v428	47	Female	60	88	62	31	r428	38	Female	0	2	2	2	1	1	8	5	8	1	5	1	5	5	8	2	5	1	5	1	-1.06066017177982	-4.43933982822018
v428	47	Female	60	88	62	31	r406	39	Female	0	5	5	6	5	5	4	3	4	4	5	4	5	5	3	5	4	4	5	5	0.0606601717798214	1.85355339059327
v428	47	Female	60	88	62	31	r301	39	Male	3	1	7	7	4	1	8	8	1	7	8	7	1	6	8	5	8	7	8	2	3.70710678118655	-9.74264068711929
v428	47	Female	60	88	62	31	r152	43	Female	0	6	8	7	6	7	2	2	5	1	5	5	1	1	7	7	2	2	7	6	10.5961940777126	6.26776695296637
v428	47	Female	60	88	62	31	r346	43	Female	0	1	1	1	5	8	3	8	2	5	2	8	3	8	8	6	8	8	6	5	0.792893218813452	-1.82842712474619
v428	47	Female	60	88	62	31	r235	48	Male	0	3	3	3	2	3	6	6	6	6	6	3	4	5	3	4	6	3	5	2	-2.76776695296637	-3.14644660940673
v428	47	Female	60	88	62	31	r476	52	Female	0	2	8	9	5	5	5	5	5	5	5	5	5	5	5	5	5	5	5	5	0	0
v428	47	Female	60	88	62	31	r309	55	Female	1	4	6	5	3	5	6	5	3	2	2	4	3	4	6	5	6	3	6	3	2.35355339059327	-1.85355339059327
v428	47	Female	60	88	62	31	r524	58	Female	2	7	3	7	5	6	6	5	2	2	3	6	2	3	6	6	5	3	6	7	7.03553390593274	0
v428	47	Female	60	88	62	31	r539	59	Male	0	2	2	7	1	1	1	1	1	1	2	1	1	1	1	1	1	1	1	1	0.353553390593274	-0.353553390593274
v428	47	Female	60	88	62	31	r52	61	Female	0	7	7	5	4	5	5	5	5	2	4	4	3	4	4	4	5	3	6	4	1.56066017177982	-0.146446609406726
v428	47	Female	60	88	62	31	r540	65	Female	0	5	8	3	1	5	5	7	2	1	7	7	1	1	7	7	5	2	7	4	11.3033008588991	-5.47487373415292
v428	47	Female	60	88	62	31	r128	65	Male	0	6	9	5	3	4	6	6	2	3	2	5	3	2	6	4	5	5	5	4	2.85355339059327	-3.56066017177982
v428	47	Female	60	88	62	31	r502	69	Female	0	2	2	2	2	6	6	6	4	4	6	6	2	4	4	5	6	5	5	2	1.5	-4.82842712474619
